# Supplementary material for: Peripheral blood leukocyte signatures as biomarkers in relapsed ovarian cancer patients receiving combined anti‐CD73/anti‐PD‐L1 immunotherapy in arm A of the NSGO‐OV‐UMB1/ENGOT‐OV30 trial
Source: Mol Oncol. 2025 Jan 30;19(5):1436–51. doi: 10.1002/1878-0261.13811 (PMC12077279; doi:10.1002/1878-0261.13811)
Supplement: Supplementary file 2 — Table S1. The 40‐marker mass cytometry panel used for leukocyte characterization. Table S2. Detailed data on patient sample leukocyte composition. Table S3. Results of the differential leukocyte abundance analysis between survival duration groups. Table S4. Results of the differential cell state marker expression analysis between treatment cycle 2 and baseline for long‐term survivors. Table S5. Results of the differential cell state marker expression analysis between treatment cycle 4 and baseline for long‐term survivors. Table S6. Results of the differential cell state marker expression analysis between progression‐free survival duration groups at baseline. Table S7. Results of the differential cell state marker expression analysis between progression‐free survival duration groups at treatment cycle 2. Table S8. Results of the differential cell state marker expression analysis between progression‐free survival duration groups at treatment cycle 4. Table S9. Results of the differential cell state marker expression analysis between samples taken after and before disease progression. Table S10. Full correlation testing results. Table S11. Results of correlation testing between IDO1 and PD‐L1 expression at baseline. [file MOL2-19-1436-s003.xlsx]

## Sheet: Table S1 - CyTOF Panel
Supplementary Table S1: The 40-marker mass cytometry panel used for leukocyte characterization.
* Titrated on both non-stimulated leukocytes and stimulated PBMCs
† Titrated on stimulated PBMCs
‡ Intracellular target
§ Conjugated in-house
Metal	Target	Clone	Dilution	Host	Isotype	Vendor	Cat. No.
89Y	CD45	HI30	1:200	Mouse	IgG1, κ	Standard BioTools	3089003B
111Cd	CD4	RPA-T4§	2 µg / mL	Mouse	IgG1, κ	BioLegend	300541
113Cd	CD8	HIT8a§	0,25 µg / mL	Mouse	IgG1, κ	BioLegend	300902
116Cd	CD57*	HNK-1§	0,25 µg / mL	Mouse	IgM, κ	BioLegend	359602
141Pr	CD3	UCHT1	1:400	Mouse	IgG1, κ	Standard BioTools	3141019B
142Nd	OX40†	ACT35	1:100	Mouse	IgG1, κ	Standard BioTools	3142018B
143Nd	CD19	HIB19§	0,5 µg / mL	Mouse	IgG1, κ	BioLegend	302202
144Nd	CD38	HIT2	1:400	Mouse	IgG1, κ	Standard BioTools	3144014B
145Nd	CD20	2H7§	1 µg / mL	Mouse	IgG2b, κ	BioLegend	302302
146Nd	CD11c	Bu15§	1 µg / mL	Mouse	IgG1, κ	BioLegend	337202
147Sm	CD45RA	HI100§	0,5 µg / mL	Mouse	IgG2b, κ	BioLegend	304143
148Nd	CD14	RMO52	1:1600	Mouse	IgG2a, κ	Standard BioTools	3148010B
149Sm	CD66b	G10F5§	0,5 µg / mL	Mouse	IgM, κ	Novus Biologicals	NB100-77808
150Nd	LAG-3†	11C3C65	1:100	Mouse	IgG1, κ	Standard BioTools	3150030B
151Eu	CD123	6H6	1:200	Mouse	IgG1, κ	Standard BioTools	3151001B
152Sm	TCRgd	11F2	1:100	Mouse	IgG1, κ	Standard BioTools	3152008B
153Eu	TIGIT†	MBSA43	1:100	Mouse	IgG1, κ	Standard BioTools	3153019B
154Sm	TIM-3†	F38-2E2	1:100	Mouse	IgG1, κ	Standard BioTools	3154010B
155Gd	CD27	L128	1:200	Mouse	IgG1, κ	Standard BioTools	3155001B
156Gd	CD86†	IT2.2	1:200	Mouse	IgG2b, κ	Standard BioTools	3156008B
158Gd	CD33	WM53	1:100	Mouse	IgG1, κ	Standard BioTools	3158001B
159Tb	PD-L1†	29E.2A3	1:150	Mouse	IgG2b, κ	Standard BioTools	3159029B
160Gd	CD39†	A1	1:100	Mouse	IgG1, κ	Standard BioTools	3160004B
161Dy	IDO1*‡	GT273§	3 µg / mL	Mouse	IgG2a, κ	GeneTex	GTX634652
162Dy	FoxP3*‡	236A/E7§	8 µg / mL	Mouse	IgG1, κ	ThermoFisher	14-4777-82
163Dy	CD56	NCAM16.2	1:4000	Mouse	IgG2b, κ	Standard BioTools	3163007B
164Dy	CD45RO	UCHL1	1:800	Mouse	IgG2a, κ	Standard BioTools	3164007B
165Ho	p-CREB [S133]†‡	87G3	1:200	Rabbit	IgG	Standard BioTools	3165009A
166Er	CD34	581	1:1600	Mouse	IgG1, κ	Standard BioTools	3166012B
167Er	CD73*	7G2§	8 µg / mL	Mouse	IgG2a, κ	ThermoFisher	41-0200
168Er	CD16	B73.1§	2 µg / mL	Mouse	IgG1, κ	BioLegend	360702
169Tm	CD25*	2A3	1:2000	Mouse	IgG1, κ	Standard BioTools	3169003B
170Er	CTLA-4†	14D3	1:100	Mouse	IgG2a, κ	Standard BioTools	3170005B
171Yb	Granzyme B*‡	GB11	1:100	Mouse	IgG1, κ	Standard BioTools	3171002B
172Yb	p-S6 [pS235/pS236]†‡	N7-548	1:200	Mouse	IgG1, κ	Standard BioTools	3172008A
173Yb	CD141	1A4	1:1600	Mouse	IgG1, κ	Standard BioTools	3173002B
174Yb	HLA-DR	L243	1:100	Mouse	IgG2a, κ	Standard BioTools	3174001B
175Lu	PD-1†	EH12.2H7	1:400	Mouse	IgG1, κ	Standard BioTools	3175008B
176Yb	CD1c	L161§	0,5 µg / mL	Mouse	IgG1, κ	BioLegend	331502
191Ir	DNA	N/A	62,5 nM	N/A	N/A	Standard BioTools	201192B
193Ir	DNA	N/A	62,5 nM	N/A	N/A	Standard BioTools	201192B
209Bi	CD11b	ICRF44	1:100	Mouse	IgG1, κ	Standard BioTools	3209003B

## Sheet: Table S2 - Sample Composition
Suplementary Table S2: Detailed data on patient sample leukocyte composition.
PBMCs - Perhipheral blood mononuclear cells
Data	Subset	C0_P1	C2_P1	C3_P1	C4_P1	C7_P1	C9_P1	C10_P1	C0_P2	C0_P3	C0_P4	C1_P4	C2_P4	C4_P4	C6_P4	C8_P4	C10_P4	C12_P4	C14_P4	C0_P5	C1_P5	C2_P5	C4_P5	C6_P5	C0_P6	C2_P6	C4_P6	C0_P7	C2_P7	C4_P7	C6_P7	C0_P8	C2_P8	C4_P8	C0_P9	C2_P9	C4_P9
Cell Count	Granulocytes	446665	464764	471224	413459	507321	444116	389894	506580	483765	355809	351765	379578	373817	407736	492530	338282	394526	430703	293239	282802	298716	291809	344423	280455	326198	395405	319132	323814	321135	346989	374097	210386	293754	278695	287349	348196
Cell Count	PBMCs	146396	103720	107213	86797	84043	112168	118156	94267	51374	183766	229348	220960	186438	314279	153107	251649	261792	198529	101962	83290	79692	93619	84243	90490	108844	23055	46587	77520	79192	47040	79854	99559	77963	96458	77687	49322
% of Total Leukocytes	Granulocytes	0.753152	0.81755	0.814651	0.826495	0.857883	0.798362	0.767432	0.84311	0.903999	0.659425	0.60533	0.632063	0.667227	0.56472	0.762859	0.573426	0.60112	0.68449	0.742	0.772489	0.789402	0.757104	0.803476	0.756055	0.749808	0.944905	0.872615	0.806844	0.802182	0.880618	0.824091	0.678785	0.790262	0.742884	0.78718	0.875925
% of Total Leukocytes	PBMCs	0.246848	0.18245	0.185349	0.173505	0.142117	0.201638	0.232568	0.15689	0.0960012	0.340575	0.39467	0.367937	0.332773	0.43528	0.237141	0.426574	0.39888	0.31551	0.258	0.227511	0.210598	0.242896	0.196524	0.243945	0.250192	0.0550949	0.127385	0.193156	0.197818	0.119382	0.175909	0.321215	0.209738	0.257116	0.21282	0.124075
Cell Count	B Cells - Memory	896	610	697	543	408	694	750	104	319	1023	1301	979	935	1960	997	1472	1834	1243	607	280	410	402	485	357	199	67	357	312	457	359	264	548	353	807	498	150
Cell Count	B Cells - Naive	9502	6963	7251	5230	5093	6458	6992	3043	3783	8650	12086	10009	12936	22910	10193	18702	21448	13278	1837	1388	2264	2422	3055	6984	6914	2773	1468	2838	3872	2869	3258	4515	2734	3303	3009	1658
Cell Count	Monocytic MDSCs	15298	6404	12873	9624	14007	9033	14382	3014	11436	8076	2951	6299	3290	5912	1539	1834	3015	3771	668	31	1270	389	1905	3258	3917	5259	94	421	362	734	684	280	693	2016	1038	4828
Cell Count	Monocytes - Classical	32098	31880	27397	24041	13618	28586	27207	22264	11316	20303	48097	50141	30634	45368	25562	42282	44433	36873	26498	32184	29756	35849	28074	21035	25888	3526	11655	25478	19581	15542	15187	22676	22937	20639	20883	21663
Cell Count	Monocytes - Intermediate	2818	1950	1744	1733	1754	1807	2405	2198	918	1758	4552	3517	2404	4360	2201	3472	2604	4389	2181	6098	2166	4682	3549	548	879	152	1388	1948	1746	934	2501	1564	2158	1199	1556	935
Cell Count	Monocytes - Non-Classical	4940	2852	2063	2557	2908	2949	3988	2059	567	1876	3541	2750	3717	4270	1925	3221	2724	2903	2549	2164	2063	4049	3981	1637	1603	42	1678	2808	3089	1093	1835	1885	2283	2788	2439	1205
Cell Count	NKT Cells	2120	1537	1909	1502	1450	1870	1475	2621	5733	22702	15834	15031	17683	30580	13848	29803	26655	21316	338	131	299	343	436	644	1155	183	507	730	820	388	1496	1371	1365	213	191	64
Cell Count	NK Cells - CD16+	25313	10265	8090	7532	10461	9736	16413	21344	4175	6896	5397	4292	5496	6864	2242	7200	5685	6398	3043	2011	2762	3804	4131	11227	18928	2508	3248	4811	9073	2891	8556	6446	7094	8623	4601	2522
Cell Count	NK Cells - CD56+++	1438	987	1069	843	853	1118	1021	715	198	671	854	766	441	1210	503	980	1070	645	2383	603	1006	749	809	416	504	73	784	877	1209	619	242	316	265	1403	625	253
Cell Count	Plasmablasts	79	86	177	93	76	117	99	41	134	79	43	26	205	42	14	48	41	35	181	201	111	191	196	64	51	7	15	16	111	92	36	35	22	36	14	6
Cell Count	T Cells - CD4+ - Central Memory	24013	19171	20196	14903	13851	22335	19375	12880	2525	19806	23294	24988	21379	42599	20211	28327	31748	22405	25658	16736	14701	14469	13649	10549	9470	1527	10433	13000	13033	7922	7364	8665	6059	14509	10764	3282
Cell Count	T Cells - CD4+ - Effector Memory	1085	808	1073	627	630	894	871	5404	1068	2620	2578	2439	1833	4209	1992	3032	3316	2487	2536	2005	1783	1817	1880	1912	2354	341	1416	1702	1955	935	1695	1635	1423	1657	1108	334
Cell Count	T Cells - CD4+ - Naive	11090	9319	10334	7977	10229	13191	10437	685	3377	22227	28205	30489	26787	42456	23311	30677	33811	22978	12559	7350	6877	6830	6085	10005	8238	2770	3567	6402	6106	4026	20837	31263	16172	15322	13848	5388
Cell Count	T Cells - CD8+ - Central Memory	7951	5454	6289	4814	3971	6482	6326	3667	1128	8412	10023	8883	4950	14649	6540	9552	11071	7891	6999	4511	4691	4790	4501	3769	4612	514	2794	3262	3783	2121	3754	3971	3585	7581	5327	1677
Cell Count	T Cells - CD8+ - Effector	340	171	236	227	222	294	378	4998	1773	29547	35066	28115	26856	39359	19205	34235	32673	23444	2232	1299	1490	2753	2715	2638	4009	501	787	1510	2046	710	3373	3304	2992	6126	4091	2180
Cell Count	T Cells - CD8+ - Effector Memory	687	404	532	399	369	495	508	3526	832	1970	1732	1531	1212	2106	1039	1722	1677	1511	687	497	396	665	654	9289	13030	1746	410	569	777	342	1141	989	916	1232	823	373
Cell Count	T Cells - CD8+ - Naive	3026	2061	2487	1933	1985	2931	2791	2048	802	19506	24831	22357	19369	33860	16820	26211	27760	19002	8040	3824	5761	7084	5999	1928	1820	437	3417	5845	5787	3149	3538	4888	3370	6002	4793	1814
Cell Count	T Cells - CD4- CD8-	179	188	201	137	202	237	204	215	81	727	970	947	849	1320	575	920	1076	818	493	392	351	402	367	188	251	35	261	771	681	354	428	752	374	271	223	92
Cell Count	T Cells - CD4+ CD8+	28	30	18	11	8	26	13	26	2	67	151	141	153	270	153	126	373	183	38	35	8	21	12	9	11	0	2	14	7	11	14	21	6	50	15	3
Cell Count	T Cells - Gamma-Delta	588	369	522	374	308	447	423	1528	708	3533	3551	2972	2651	4556	2037	4045	4394	3536	621	444	408	605	594	2838	3701	502	1139	1898	2488	1014	1920	2177	1696	823	636	246
Cell Count	Tregs	1769	1379	1476	1181	1138	1647	1434	743	248	2077	2351	2763	1699	3316	1324	2216	2217	2088	976	584	612	621	631	510	593	60	667	1209	1244	552	615	690	506	790	503	213
Cell Count	Myeloid Dendritic Cells - Type 1	38	34	30	26	31	36	46	49	19	33	52	52	39	52	30	45	65	47	18	9	6	16	16	25	23	1	32	33	39	16	40	52	55	17	11	4
Cell Count	Myeloid Dendritic Cells - Type 2	583	315	269	228	164	370	308	576	107	595	1148	885	495	1213	412	838	1182	753	466	250	346	370	301	418	470	6	269	604	490	150	832	1220	655	505	380	249
Cell Count	Plasmacytoid Dendritic Cells	339	265	149	169	183	201	189	240	61	387	327	294	219	539	238	476	607	317	135	60	71	103	62	106	94	2	163	342	355	156	139	185	171	419	250	152
% of PBMCs	B Cells - Memory	0.0012175	0.000910998	0.00102041	0.00092825	0.000605834	0.00104281	0.00120255	0.00015036	0.000545015	0.00142792	0.00162125	0.00120256	0.00126141	0.00191024	0.00125511	0.00176579	0.00201769	0.00151471	0.00122703	0.000625282	0.000898008	0.000842557	0.000948863	0.000780509	0.000369295	0.000151954	0.000870734	0.000657347	0.000962478	0.000817563	0.000497981	0.00135292	0.00079057	0.00172112	0.00112959	0.000336366
% of PBMCs	B Cells - Naive	0.0129115	0.0103988	0.0106155	0.0089406	0.00756253	0.00970381	0.011211	0.00439947	0.0064633	0.0120738	0.015061	0.0122946	0.017452	0.0223283	0.0128318	0.0224346	0.0235962	0.0161804	0.00371343	0.00309961	0.00495876	0.0050763	0.00597686	0.0152691	0.0128307	0.00628909	0.0035805	0.00597933	0.00815474	0.00653367	0.00614553	0.0111468	0.006123	0.00704443	0.00682517	0.00371796
% of PBMCs	Monocytic MDSCs	0.0207872	0.00956399	0.0188462	0.0164521	0.0207988	0.013573	0.0230602	0.00435754	0.0195385	0.0112726	0.0036774	0.0077374	0.00443856	0.0057619	0.00193742	0.00220004	0.00331698	0.00459531	0.00135034	6.92276e-05	0.00278164	0.00081531	0.00372698	0.00712296	0.00726898	0.0119273	0.000229269	0.000886997	0.000762401	0.00167156	0.00129022	0.000691274	0.00155203	0.0042996	0.00235445	0.0108265
% of PBMCs	Monocytes - Classical	0.0436153	0.0476109	0.0401094	0.0410977	0.0202212	0.0429534	0.0436238	0.0321886	0.0193335	0.0283393	0.0599363	0.0615909	0.0413285	0.0442162	0.0321796	0.0507208	0.0488833	0.0449331	0.0535648	0.0718717	0.0651735	0.0751364	0.0549245	0.0459888	0.0480417	0.00799688	0.0284269	0.0536791	0.0412391	0.0353943	0.0286471	0.0559834	0.0513692	0.0440176	0.0473679	0.048578
% of PBMCs	Monocytes - Intermediate	0.00382914	0.00291221	0.00255323	0.00296253	0.00260449	0.0027152	0.00385619	0.0031778	0.00156841	0.00245385	0.00567249	0.00432012	0.00324325	0.00424931	0.0027708	0.00416496	0.00286481	0.0053484	0.00440881	0.0136177	0.00474411	0.00981307	0.00694333	0.00119809	0.00163121	0.000344732	0.00338537	0.00410421	0.00367721	0.00212703	0.00471761	0.00386126	0.00483301	0.00255715	0.0035294	0.00209668
% of PBMCs	Monocytes - Non-Classical	0.00671255	0.00425929	0.00302025	0.00437115	0.00431805	0.00443117	0.00639438	0.00297684	0.000968726	0.00261856	0.00441263	0.00337797	0.00501462	0.00416159	0.00242335	0.00386386	0.00299683	0.00353757	0.00515271	0.00483254	0.00451851	0.00848635	0.0077885	0.00357897	0.00297477	9.52549e-05	0.00409269	0.00591613	0.00650568	0.00248913	0.00346134	0.00465376	0.00511295	0.00594607	0.00553227	0.00270214
% of PBMCs	NKT Cells	0.00288069	0.00229542	0.00279479	0.00256764	0.00215309	0.00280987	0.00236502	0.00378936	0.00979489	0.0316879	0.0197316	0.0184634	0.0238562	0.0298036	0.017433	0.0357512	0.0293247	0.0259755	0.000683255	0.000292543	0.000654889	0.000718898	0.000852999	0.00140798	0.00214339	0.000415039	0.00123659	0.00153802	0.00172698	0.000883605	0.00282189	0.00338478	0.00305702	0.000454273	0.000433236	0.000143516
% of PBMCs	NK Cells - CD16+	0.0343957	0.0153302	0.0118438	0.0128758	0.0155334	0.0146293	0.0263167	0.0308585	0.00713303	0.00962557	0.00672549	0.00527209	0.00741468	0.00668973	0.00282242	0.00863701	0.0062544	0.00779654	0.00615131	0.00449086	0.00604951	0.00797285	0.00808197	0.0245456	0.0351257	0.00568808	0.00792197	0.0101362	0.0191085	0.00658377	0.0161391	0.0159141	0.0158876	0.0183906	0.0104362	0.00565543
% of PBMCs	NK Cells - CD56+++	0.00195398	0.00147403	0.00156503	0.00144109	0.00126661	0.00167991	0.00163708	0.00103372	0.000338285	0.000936595	0.00106422	0.000940919	0.000594955	0.00117928	0.000633218	0.00117559	0.00117717	0.000785991	0.00481715	0.00134659	0.00220341	0.00156984	0.00158274	0.0009095	0.000935299	0.000165562	0.0019122	0.00184774	0.00254625	0.00140967	0.000456482	0.000780153	0.000593488	0.00299223	0.00141766	0.000567337
% of PBMCs	Plasmablasts	0.000107346	0.000128436	0.00025913	0.000158982	0.000112851	0.000175804	0.000158737	5.92765e-05	0.00022894	0.00011027	5.35846e-05	3.19372e-05	0.000276567	4.09337e-05	1.76244e-05	5.75801e-05	4.51065e-05	4.26507e-05	0.000365885	0.000448863	0.000243119	0.000400319	0.000383458	0.000139923	9.46434e-05	1.58758e-05	3.65855e-05	3.37101e-05	0.000233775	0.000209515	6.79065e-05	8.64093e-05	4.92707e-05	7.67785e-05	3.17555e-05	1.34546e-05
% of PBMCs	T Cells - CD4+ - Central Memory	0.0326292	0.0286307	0.0295671	0.0254764	0.0205672	0.0335606	0.031066	0.0186215	0.00431399	0.0276456	0.0290279	0.0306941	0.0288425	0.0415175	0.0254433	0.0339806	0.0349278	0.0273025	0.0518667	0.037374	0.0321991	0.0303258	0.0267032	0.0230633	0.017574	0.0034632	0.0254464	0.0273895	0.0274485	0.018041	0.0138906	0.0213925	0.0135696	0.0309439	0.0244155	0.00735968
% of PBMCs	T Cells - CD4+ - Effector Memory	0.00147431	0.0012067	0.00157088	0.00107185	0.000935479	0.00134333	0.00139657	0.00781293	0.00182469	0.00365705	0.00321259	0.00299595	0.00247291	0.00410214	0.00250769	0.00363714	0.00364813	0.00303064	0.00512643	0.00447747	0.00390524	0.00380827	0.00367807	0.0041802	0.00436844	0.000773379	0.00345367	0.00358591	0.00411738	0.00212931	0.00319726	0.00403655	0.00318692	0.00353395	0.00251322	0.000748975
% of PBMCs	T Cells - CD4+ - Naive	0.0150693	0.0139174	0.0151291	0.0136366	0.0151889	0.0198208	0.0167347	0.000990351	0.00576964	0.0310249	0.0351478	0.0374513	0.0361385	0.0413781	0.0293458	0.0367997	0.0371975	0.0280008	0.0253876	0.0164137	0.0150624	0.0143151	0.0119048	0.0218739	0.0152877	0.00628229	0.00870002	0.0134883	0.0128597	0.00916855	0.0393046	0.0771833	0.0362184	0.0326778	0.0314108	0.0120823
% of PBMCs	T Cells - CD8+ - Central Memory	0.0108039	0.00814522	0.00920715	0.00822945	0.00589649	0.00973987	0.0101431	0.00530163	0.0019272	0.0117416	0.0124902	0.0109115	0.00667807	0.0142771	0.00823309	0.0114584	0.0121799	0.0096159	0.0141482	0.0100737	0.0102745	0.0100394	0.00880584	0.00824016	0.00855873	0.00116574	0.00681465	0.00687265	0.0079673	0.00483022	0.00708114	0.00980375	0.00802888	0.0161683	0.012083	0.00376057
% of PBMCs	T Cells - CD8+ - Effector	0.000461997	0.000255378	0.000345506	0.000388053	0.000329645	0.000441765	0.000606087	0.00722595	0.00302919	0.0412423	0.0436976	0.0345352	0.0362316	0.0383597	0.0241768	0.0410678	0.0359455	0.0285686	0.00451191	0.00290086	0.00326349	0.00577005	0.00531168	0.00576746	0.00743971	0.00113626	0.00191952	0.00318139	0.00430904	0.00161691	0.00636246	0.00815704	0.00670081	0.0130651	0.00927942	0.00488852
% of PBMCs	T Cells - CD8+ - Effector Memory	0.000933506	0.00060335	0.000778853	0.000682084	0.000547923	0.000743788	0.000814529	0.00509778	0.00142148	0.00274976	0.00215834	0.00188061	0.00163512	0.00205253	0.00130798	0.00206568	0.00184497	0.00184129	0.00138875	0.00110988	0.000867344	0.00139378	0.0012795	0.0203085	0.0241805	0.00395988	0.001	0.00119882	0.00163642	0.000778848	0.00215226	0.00244168	0.00205145	0.00262753	0.00186677	0.00083643
% of PBMCs	T Cells - CD8+ - Naive	0.00411178	0.00307798	0.00364099	0.00330443	0.0029475	0.00440413	0.0044751	0.00296093	0.00137023	0.0272269	0.0309433	0.0274623	0.0261308	0.0330003	0.0211744	0.0314423	0.0305404	0.0231557	0.0162526	0.00853956	0.0126181	0.0148474	0.0117366	0.00421518	0.00337747	0.000991105	0.00833417	0.0123147	0.0121879	0.00717132	0.0066737	0.0120677	0.00754737	0.0128007	0.0108717	0.00406778
% of PBMCs	T Cells - CD4- CD8-	0.000243228	0.000280767	0.000294266	0.000234199	0.000299947	0.000356117	0.000327094	0.00031084	0.000138389	0.00101476	0.00120877	0.00116325	0.00114539	0.00128649	0.000723858	0.00110362	0.00118377	0.000996807	0.000996582	0.000875395	0.000768783	0.000842557	0.000718006	0.000411024	0.000465794	7.93791e-05	0.000636587	0.00162441	0.00143424	0.000806176	0.000807332	0.00185657	0.000837602	0.000577972	0.00050582	0.000206304
% of PBMCs	T Cells - CD4+ CD8+	3.80468e-05	4.48032e-05	2.63522e-05	1.88043e-05	1.18791e-05	3.90677e-05	2.08443e-05	3.759e-05	3.41702e-06	9.35199e-05	0.000188169	0.000173198	0.000206413	0.000263145	0.000192609	0.000151148	0.000410359	0.000223002	7.68156e-05	7.81602e-05	1.75221e-05	4.40142e-05	2.3477e-05	1.96767e-05	2.04133e-05	0	4.87806e-06	2.94963e-05	1.47426e-05	2.50507e-05	2.64081e-05	5.18456e-05	1.34375e-05	0.000106637	3.40238e-05	6.72732e-06
% of PBMCs	T Cells - Gamma-Delta	0.000798984	0.000551079	0.000764213	0.000639347	0.000457345	0.000671663	0.00067824	0.00220913	0.00120963	0.00493143	0.00442509	0.00365067	0.00357648	0.00444033	0.00256434	0.00485232	0.0048341	0.00430894	0.00125533	0.000991518	0.000893628	0.00126803	0.00116211	0.00620472	0.00686814	0.00113852	0.00277806	0.00399886	0.00523992	0.00230922	0.00362168	0.00537466	0.00379832	0.00175524	0.00144261	0.00055164
% of PBMCs	Tregs	0.00240374	0.00205945	0.00216088	0.0020189	0.0016898	0.00247479	0.00229928	0.00107421	0.000423711	0.00289912	0.00292971	0.00339394	0.00229213	0.00323181	0.00166676	0.00265828	0.00243905	0.00254442	0.00197295	0.00130416	0.00134044	0.00130156	0.0012345	0.00111501	0.00110046	0.000136078	0.00162683	0.00254722	0.00261996	0.00125709	0.00116007	0.0017035	0.00113323	0.00168486	0.00114093	0.00047764
% of PBMCs	Myeloid Dendritic Cells - Type 1	5.1635e-05	5.0777e-05	4.39203e-05	4.44466e-05	4.60315e-05	5.40937e-05	7.37566e-05	7.08426e-05	3.24617e-05	4.6062e-05	6.48e-05	6.38744e-05	5.26151e-05	5.06798e-05	3.77665e-05	5.39813e-05	7.15103e-05	5.72738e-05	3.63864e-05	2.00983e-05	1.31416e-05	3.35346e-05	3.13027e-05	5.46575e-05	4.26823e-05	2.26797e-06	7.8049e-05	6.95271e-05	8.21371e-05	3.64373e-05	7.54516e-05	0.00012838	0.000123177	3.62565e-05	2.49508e-05	8.96976e-06
% of PBMCs	Myeloid Dendritic Cells - Type 2	0.00079219	0.000470434	0.000393818	0.000389762	0.000243521	0.000555963	0.000493849	0.000832762	0.000182811	0.000830513	0.00143058	0.00108709	0.000667807	0.0011822	0.00051866	0.00100525	0.00130039	0.000917599	0.000942002	0.000558287	0.000757831	0.000775488	0.000588882	0.000913873	0.000872204	1.36078e-05	0.000656099	0.00127256	0.00103198	0.0003416	0.00156939	0.00301198	0.00146692	0.00107703	0.000861936	0.000558367
% of PBMCs	Plasmacytoid Dendritic Cells	0.000460639	0.000395762	0.000218137	0.000288903	0.000271734	0.000302023	0.000303043	0.000346984	0.000104219	0.000540182	0.000407492	0.000361136	0.000295454	0.000525316	0.000299614	0.000571002	0.000667796	0.000386293	0.000272898	0.000133989	0.000155509	0.000215879	0.000121298	0.000231748	0.000174441	4.53595e-06	0.000397562	0.000720554	0.000747658	0.000355264	0.000262194	0.000456735	0.000382968	0.000893617	0.000567063	0.000340851

## Sheet: Table S3 - LongVsShortSurv_Base
Supplementary Table S3: Results of the differential leukocyte abundance analysis between survival duration groups.
FC - fold-change
padj - p-value after Benjamini-Hochberg correction
PBMCs - Perhipheral blood mononuclear cells
Subset_ID	logFC	p-value	padj
PBMCs	0.898	0.0139	0.0279
Granulocytes	-0.193	0.157	0.157
Monocytic MDSCs	-2.002	0.0495	0.314
T Cells - CD4+ - Naive	1.862	0.0331	0.314
T Cells - CD8+ - Naive	1.64	0.0363	0.314
T Cells - CD4+ - Effector Memory	-1.002	0.102	0.477
T Cells - CD8+ - Central Memory	0.895	0.125	0.477
B Cells - Memory	0.682	0.337	0.549
Monocytes - Non-Classical	0.604	0.347	0.549
NKT Cells	-1.435	0.201	0.549
NK Cells - CD16+	-0.773	0.268	0.549
NK Cells - CD56+++	0.922	0.284	0.549
T Cells - CD4+ - Central Memory	0.768	0.246	0.549
Tregs	0.629	0.291	0.549
Myeloid Dendritic Cells - Type 2	0.397	0.545	0.796
B Cells - Naive	-0.24	0.708	0.881
Monocytes - Classical	-0.113	0.835	0.881
Monocytes - Intermediate	-0.15	0.824	0.881
T Cells - CD8+ - Effector Memory	-0.226	0.827	0.881
T Cells - Gamma-Delta	0.166	0.832	0.881
T Cells - CD8+ - Effector	0.137	0.894	0.894
Plasmablasts	N/A	N/A	N/A
T Cells - CD4- CD8-	N/A	N/A	N/A
T Cells - CD4+ CD8+	N/A	N/A	N/A
Myeloid Dendritic Cells - Type 1	N/A	N/A	N/A
Plasmacytoid Dendritic Cells	N/A	N/A	N/A

## Sheet: Table S4 - LongSurv_2CycVsBase
Supplementary Table S4: Results of the differential cell state marker expression analysis between treatment cycle two and baseline for long-term survivors.
FC - fold-change
padj - p-value after Benjamini-Hochberg correction
PBMCs - Perhipheral blood mononuclear cells
Subset_ID	Marker_ID	logFC	p-value	padj
PBMCs	CD38	0.306	0.0042	0.09
PBMCs	CD86	0.061	0.00795	0.09
PBMCs	PDL1	0.028	0.00538	0.09
PBMCs	TIM3	0.01	0.0295	0.214
PBMCs	CD39	0.18	0.036	0.214
Granulocytes	HLADR	0.012	0.0434	0.214
PBMCs	HLADR	0.428	0.0441	0.214
PBMCs	LAG3	0.016	0.0582	0.247
Granulocytes	CD57	0.008	0.213	0.545
PBMCs	OX40	0.008	0.164	0.545
Granulocytes	CD38	0.046	0.224	0.545
PBMCs	pCREB	-0.055	0.225	0.545
Granulocytes	GranB	0.003	0.15	0.545
PBMCs	GranB	-0.054	0.2	0.545
Granulocytes	CD86	-0.028	0.267	0.588
Granulocytes	CD39	0.09	0.28	0.588
PBMCs	IDO1	0.014	0.301	0.588
Granulocytes	pCREB	0.047	0.328	0.588
PBMCs	CD73	0.025	0.328	0.588
PBMCs	pS6	0.002	0.347	0.59
Granulocytes	PDL1	-0.042	0.396	0.641
PBMCs	TIGIT	-0.021	0.438	0.677
Granulocytes	TIGIT	-0.003	0.526	0.746
Granulocytes	TIM3	-0.011	0.514	0.746
Granulocytes	OX40	-0.001	0.559	0.76
Granulocytes	LAG3	0.024	0.594	0.777
PBMCs	CD57	-0.006	0.637	0.803
Granulocytes	CD73	-0.013	0.775	0.941
Granulocytes	IDO1	-0.004	0.92	1
Granulocytes	CTLA4	0	1	1
PBMCs	CTLA4	0	1	1
Granulocytes	pS6	0	1	1
Granulocytes	PD1	0	1	1
PBMCs	PD1	0	1	1
T Cells - CD4+ - Central Memory	PDL1	0.067	1.38e-05	0.00351
T Cells - CD4+ - Effector Memory	PDL1	0.084	2.07e-05	0.00351
T Cells - CD4+ - Naive	PDL1	0.034	5.76e-05	0.00653
T Cells - CD8+ - Central Memory	PDL1	0.045	0.00013	0.00883
T Cells - CD8+ - Effector Memory	PDL1	0.04	0.000121	0.00883
T Cells - CD4- CD8-	PDL1	0.04	0.00147	0.0834
NKT Cells	pCREB	-0.228	0.00229	0.0986
NK Cells - CD56+++	GranB	0.246	0.00257	0.0986
T Cells - CD8+ - Effector	GranB	0.128	0.00261	0.0986
T Cells - CD8+ - Naive	CD38	0.07	0.00377	0.1
T Cells - CD4- CD8-	CD86	0.025	0.00428	0.1
T Cells - CD8+ - Naive	PDL1	0.023	0.00333	0.1
Tregs	PDL1	0.029	0.00428	0.1
T Cells - CD8+ - Central Memory	PD1	0.044	0.00362	0.1
Tregs	PD1	0.083	0.00443	0.1
NKT Cells	CD57	-0.211	0.0052	0.105
B Cells - Naive	CD38	0.143	0.00587	0.105
T Cells - Gamma-Delta	PDL1	0.037	0.00556	0.105
NKT Cells	HLADR	0.063	0.00561	0.105
T Cells - CD8+ - Effector	PDL1	0.018	0.00625	0.106
T Cells - CD8+ - Central Memory	CD38	0.044	0.00664	0.108
Tregs	CD86	0.017	0.00759	0.117
NKT Cells	PDL1	0.02	0.00949	0.129
Monocytic MDSCs	pCREB	-0.181	0.00939	0.129
T Cells - CD4+ - Central Memory	GranB	0.008	0.00875	0.129
T Cells - CD8+ - Central Memory	TIGIT	0.083	0.0101	0.132
NKT Cells	LAG3	0.016	0.0139	0.165
Monocytic MDSCs	CD86	0.137	0.0141	0.165
T Cells - CD8+ - Effector	pCREB	-0.196	0.0137	0.165
B Cells - Memory	CD38	0.134	0.0154	0.174
Monocytes - Intermediate	CD38	0.198	0.0163	0.174
Monocytes - Intermediate	pS6	0.026	0.0158	0.174
T Cells - CD8+ - Effector	pS6	0.031	0.0168	0.174
Monocytic MDSCs	LAG3	0.024	0.0181	0.181
T Cells - CD4+ - Naive	GranB	0.008	0.0214	0.208
T Cells - CD8+ - Central Memory	HLADR	0.038	0.0261	0.246
NKT Cells	IDO1	-0.025	0.0272	0.25
NK Cells - CD16+	TIGIT	0.051	0.028	0.25
B Cells - Naive	CD73	-0.036	0.031	0.271
Tregs	OX40	0.023	0.0352	0.278
Monocytic MDSCs	PDL1	-0.032	0.0341	0.278
T Cells - CD8+ - Naive	pCREB	-0.133	0.0343	0.278
T Cells - CD4+ - Central Memory	PD1	0.013	0.0328	0.278
T Cells - CD8+ - Effector	TIGIT	0.042	0.0383	0.289
Monocytic MDSCs	CD39	0.124	0.0374	0.289
T Cells - CD8+ - Naive	LAG3	0.014	0.0419	0.31
NKT Cells	TIGIT	-0.027	0.0433	0.313
Monocytes - Non-Classical	CTLA4	0.007	0.0455	0.322
Tregs	HLADR	0.178	0.0523	0.363
T Cells - CD8+ - Effector Memory	pCREB	-0.098	0.0562	0.378
T Cells - CD8+ - Naive	GranB	0.161	0.0567	0.378
T Cells - CD4- CD8-	GranB	0.092	0.0596	0.387
NK Cells - CD16+	HLADR	0.016	0.0603	0.387
Tregs	GranB	0.024	0.0614	0.387
NK Cells - CD16+	pS6	0.025	0.0626	0.387
T Cells - CD4+ - Central Memory	CD86	0.002	0.0653	0.396
T Cells - CD4+ - Central Memory	CD38	0.034	0.075	0.448
B Cells - Naive	LAG3	0.012	0.0843	0.494
T Cells - CD8+ - Central Memory	OX40	0.01	0.0969	0.5
Monocytic MDSCs	CD38	0.111	0.0909	0.5
NK Cells - CD56+++	PDL1	0.017	0.097	0.5
Tregs	CD39	0.095	0.0948	0.5
Monocytes - Non-Classical	CD73	0.044	0.0893	0.5
NKT Cells	CD73	-0.021	0.0965	0.5
Monocytes - Classical	HLADR	0.116	0.0951	0.5
Monocytes - Intermediate	HLADR	0.16	0.094	0.5
NKT Cells	OX40	0.007	0.102	0.504
Monocytes - Classical	CD38	0.107	0.101	0.504
NK Cells - CD16+	CD39	0.024	0.101	0.504
T Cells - CD8+ - Effector Memory	CD73	0.032	0.107	0.518
T Cells - CD8+ - Effector Memory	IDO1	0.015	0.111	0.532
T Cells - CD4- CD8-	CD38	0.645	0.118	0.544
NK Cells - CD56+++	TIM3	0.089	0.118	0.544
NK Cells - CD16+	GranB	0.063	0.116	0.544
Tregs	TIGIT	0.051	0.128	0.575
T Cells - Gamma-Delta	pCREB	-0.12	0.127	0.575
Monocytes - Intermediate	OX40	0.007	0.138	0.583
T Cells - CD4+ - Central Memory	OX40	0.013	0.15	0.583
T Cells - CD8+ - Effector Memory	CD38	0.064	0.138	0.583
T Cells - CD4- CD8-	TIM3	0.189	0.148	0.583
B Cells - Naive	IDO1	0.028	0.147	0.583
T Cells - CD4- CD8-	pCREB	-0.083	0.145	0.583
Tregs	CD73	0.022	0.147	0.583
T Cells - Gamma-Delta	GranB	0.149	0.146	0.583
Monocytes - Non-Classical	pS6	0.008	0.141	0.583
NKT Cells	pS6	0.009	0.147	0.583
T Cells - CD8+ - Naive	HLADR	0.012	0.151	0.583
T Cells - CD4- CD8-	PD1	0.026	0.151	0.583
Monocytes - Non-Classical	CD38	0.019	0.159	0.602
B Cells - Naive	pCREB	-0.034	0.158	0.602
T Cells - CD8+ - Effector	LAG3	0.004	0.172	0.614
T Cells - Gamma-Delta	LAG3	0.008	0.17	0.614
T Cells - CD4+ - Effector Memory	TIGIT	-0.055	0.177	0.614
B Cells - Memory	TIM3	0.009	0.167	0.614
Monocytes - Classical	CD86	0.1	0.174	0.614
T Cells - CD4+ - Naive	CD86	0	0.166	0.614
NK Cells - CD56+++	CD39	0.03	0.175	0.614
Monocytes - Non-Classical	HLADR	0.106	0.176	0.614
B Cells - Naive	OX40	0.01	0.181	0.623
Monocytic MDSCs	IDO1	-0.027	0.185	0.63
T Cells - CD4- CD8-	OX40	0.016	0.187	0.63
B Cells - Memory	OX40	0.018	0.192	0.633
B Cells - Memory	CD73	-0.033	0.191	0.633
NK Cells - CD56+++	HLADR	0.073	0.194	0.634
Monocytes - Intermediate	GranB	0.004	0.199	0.643
Monocytes - Classical	pCREB	-0.148	0.202	0.649
Monocytes - Intermediate	CD86	0.096	0.208	0.657
Monocytes - Intermediate	CD39	0.123	0.209	0.657
Monocytes - Intermediate	CD73	0.031	0.215	0.672
T Cells - CD4+ - Effector Memory	IDO1	0.015	0.221	0.684
NK Cells - CD56+++	OX40	0.001	0.23	0.685
NK Cells - CD16+	CD38	0.1	0.226	0.685
Monocytic MDSCs	CD73	-0.036	0.231	0.685
NKT Cells	GranB	0.04	0.232	0.685
T Cells - CD8+ - Effector Memory	pS6	-0.014	0.231	0.685
T Cells - Gamma-Delta	CD57	-0.268	0.253	0.733
T Cells - CD8+ - Effector Memory	OX40	0.002	0.254	0.733
T Cells - CD4- CD8-	HLADR	0.231	0.253	0.733
T Cells - CD4+ - Naive	CD38	0.049	0.261	0.734
Monocytes - Non-Classical	TIM3	0.025	0.261	0.734
Monocytes - Non-Classical	CD86	0.095	0.257	0.734
Monocytes - Intermediate	TIM3	0.059	0.267	0.744
T Cells - CD8+ - Central Memory	CD57	0.008	0.273	0.753
B Cells - Memory	CD86	-0.009	0.28	0.753
Myeloid Dendritic Cells - Type 2	CD86	0.047	0.281	0.753
T Cells - CD4- CD8-	CD39	0.068	0.281	0.753
T Cells - CD4+ - Effector Memory	GranB	0.15	0.279	0.753
Myeloid Dendritic Cells - Type 2	CD38	0.042	0.285	0.754
Myeloid Dendritic Cells - Type 2	PDL1	-0.019	0.286	0.754
NK Cells - CD16+	PDL1	0.008	0.289	0.755
Monocytic MDSCs	HLADR	-0.023	0.301	0.782
Monocytes - Classical	CD39	0.068	0.316	0.803
T Cells - CD4- CD8-	IDO1	0.018	0.315	0.803
T Cells - CD8+ - Naive	PD1	0.009	0.316	0.803
Monocytes - Non-Classical	CD39	0.072	0.323	0.808
T Cells - CD8+ - Effector Memory	HLADR	-0.055	0.321	0.808
T Cells - CD4- CD8-	CTLA4	0.005	0.332	0.823
NK Cells - CD56+++	TIGIT	0.081	0.336	0.827
T Cells - CD8+ - Effector	CD57	0.032	0.341	0.835
Monocytes - Intermediate	LAG3	0.016	0.358	0.84
T Cells - CD4- CD8-	LAG3	0.013	0.356	0.84
Monocytic MDSCs	TIM3	0.02	0.361	0.84
T Cells - CD4+ - Effector Memory	CD39	-0.006	0.359	0.84
Monocytes - Non-Classical	pCREB	-0.038	0.354	0.84
Tregs	CTLA4	0.046	0.365	0.84
T Cells - CD8+ - Central Memory	GranB	0.062	0.351	0.84
Myeloid Dendritic Cells - Type 2	GranB	0.002	0.366	0.84
Monocytes - Intermediate	PD1	0.01	0.363	0.84
Myeloid Dendritic Cells - Type 2	CD57	0.001	0.374	0.842
NKT Cells	CD38	0.007	0.37	0.842
Myeloid Dendritic Cells - Type 2	LAG3	0.012	0.376	0.842
NK Cells - CD16+	pCREB	-0.051	0.374	0.842
T Cells - CD8+ - Effector	TIM3	0.001	0.384	0.853
Tregs	IDO1	0.016	0.388	0.856
T Cells - CD4+ - Effector Memory	OX40	0.017	0.392	0.859
T Cells - CD4+ - Effector Memory	CD73	0.017	0.396	0.864
T Cells - CD4- CD8-	TIGIT	0.15	0.403	0.872
T Cells - CD8+ - Central Memory	LAG3	-0.001	0.411	0.88
T Cells - CD4+ - Naive	IDO1	0.009	0.41	0.88
NK Cells - CD56+++	CD38	0.109	0.431	0.91
NK Cells - CD16+	TIM3	0.06	0.43	0.91
T Cells - CD4+ - Effector Memory	PD1	0.057	0.434	0.91
T Cells - Gamma-Delta	CD38	0.024	0.441	0.914
Myeloid Dendritic Cells - Type 2	IDO1	-0.014	0.438	0.914
T Cells - CD4+ - Central Memory	TIGIT	0.01	0.452	0.925
Myeloid Dendritic Cells - Type 2	TIM3	0.072	0.454	0.925
T Cells - CD8+ - Effector	PD1	0.007	0.454	0.925
T Cells - CD8+ - Effector	OX40	0.002	0.462	0.927
Tregs	TIM3	-0.002	0.458	0.927
Monocytes - Non-Classical	IDO1	0.013	0.474	0.927
T Cells - CD4+ - Naive	pCREB	-0.026	0.474	0.927
T Cells - CD8+ - Central Memory	pCREB	-0.046	0.47	0.927
Monocytes - Classical	CD73	0.022	0.472	0.927
T Cells - CD8+ - Naive	CD73	-0.011	0.465	0.927
T Cells - CD8+ - Naive	TIGIT	-0.034	0.481	0.934
Myeloid Dendritic Cells - Type 2	HLADR	0.042	0.486	0.939
B Cells - Memory	CD57	0.002	0.506	0.941
Monocytes - Intermediate	CD57	-0.001	0.504	0.941
T Cells - CD4+ - Naive	OX40	0.002	0.504	0.941
T Cells - Gamma-Delta	TIGIT	0.031	0.499	0.941
Monocytes - Classical	PDL1	-0.009	0.496	0.941
B Cells - Memory	CD39	-0.052	0.497	0.941
B Cells - Memory	pCREB	-0.023	0.496	0.941
T Cells - CD4+ - Effector Memory	LAG3	-0.001	0.535	0.961
Monocytes - Classical	TIM3	0.022	0.523	0.961
Monocytes - Intermediate	PDL1	0.011	0.529	0.961
T Cells - CD4+ - Central Memory	IDO1	0.008	0.537	0.961
T Cells - CD8+ - Central Memory	IDO1	0.007	0.534	0.961
Myeloid Dendritic Cells - Type 2	pCREB	-0.039	0.52	0.961
B Cells - Naive	HLADR	0.036	0.537	0.961
T Cells - Gamma-Delta	pS6	0.01	0.543	0.966
T Cells - CD8+ - Naive	CD86	0	0.555	0.983
B Cells - Naive	CD57	0	1	1
Monocytic MDSCs	CD57	0	1	1
Monocytes - Classical	CD57	0	1	1
Monocytes - Non-Classical	CD57	0	1	1
NK Cells - CD16+	CD57	-0.027	0.673	1
NK Cells - CD56+++	CD57	0	1	1
T Cells - CD4+ - Central Memory	CD57	0	1	1
T Cells - CD4+ - Effector Memory	CD57	-0.004	0.787	1
T Cells - CD4+ - Naive	CD57	0	1	1
T Cells - CD8+ - Effector Memory	CD57	-0.035	0.809	1
T Cells - CD8+ - Naive	CD57	0.001	0.906	1
T Cells - CD4- CD8-	CD57	0.024	0.655	1
Tregs	CD57	0	1	1
Monocytic MDSCs	OX40	0.001	0.701	1
Monocytes - Classical	OX40	-0.002	0.662	1
Monocytes - Non-Classical	OX40	-0.001	0.84	1
NK Cells - CD16+	OX40	0	1	1
T Cells - CD8+ - Naive	OX40	0.001	0.624	1
T Cells - Gamma-Delta	OX40	0.002	0.613	1
Myeloid Dendritic Cells - Type 2	OX40	-0.002	0.898	1
T Cells - CD4+ - Effector Memory	CD38	0.005	0.804	1
T Cells - CD8+ - Effector	CD38	0.005	0.82	1
Tregs	CD38	0.027	0.811	1
B Cells - Memory	LAG3	0.005	0.676	1
Monocytes - Classical	LAG3	0.001	0.961	1
Monocytes - Non-Classical	LAG3	-0.001	0.931	1
NK Cells - CD16+	LAG3	0.003	0.635	1
NK Cells - CD56+++	LAG3	0.002	0.715	1
T Cells - CD4+ - Central Memory	LAG3	0	1	1
T Cells - CD4+ - Naive	LAG3	-0.001	0.723	1
T Cells - CD8+ - Effector Memory	LAG3	0	1	1
Tregs	LAG3	-0.002	0.608	1
B Cells - Memory	TIGIT	0	1	1
B Cells - Naive	TIGIT	0	1	1
Monocytic MDSCs	TIGIT	0	1	1
Monocytes - Classical	TIGIT	0	1	1
Monocytes - Intermediate	TIGIT	0	1	1
Monocytes - Non-Classical	TIGIT	0	1	1
T Cells - CD4+ - Naive	TIGIT	0	1	1
T Cells - CD8+ - Effector Memory	TIGIT	0.009	0.83	1
Myeloid Dendritic Cells - Type 2	TIGIT	0	1	1
B Cells - Naive	TIM3	0	1	1
NKT Cells	TIM3	0	1	1
T Cells - CD4+ - Central Memory	TIM3	0	1	1
T Cells - CD4+ - Effector Memory	TIM3	0	1	1
T Cells - CD4+ - Naive	TIM3	0	1	1
T Cells - CD8+ - Central Memory	TIM3	0	1	1
T Cells - CD8+ - Effector Memory	TIM3	0	1	1
T Cells - CD8+ - Naive	TIM3	0	0.608	1
T Cells - Gamma-Delta	TIM3	0	1	1
B Cells - Naive	CD86	0	1	1
NKT Cells	CD86	0	1	1
NK Cells - CD16+	CD86	0	1	1
NK Cells - CD56+++	CD86	0	1	1
T Cells - CD4+ - Effector Memory	CD86	0	1	1
T Cells - CD8+ - Central Memory	CD86	0	1	1
T Cells - CD8+ - Effector	CD86	0	1	1
T Cells - CD8+ - Effector Memory	CD86	0	1	1
T Cells - Gamma-Delta	CD86	0	1	1
B Cells - Memory	PDL1	-0.002	0.918	1
B Cells - Naive	PDL1	-0.003	0.658	1
Monocytes - Non-Classical	PDL1	0.002	0.897	1
B Cells - Naive	CD39	-0.034	0.586	1
NKT Cells	CD39	0	1	1
T Cells - CD4+ - Central Memory	CD39	0	0.886	1
T Cells - CD4+ - Naive	CD39	0	1	1
T Cells - CD8+ - Central Memory	CD39	0	1	1
T Cells - CD8+ - Effector	CD39	0	1	1
T Cells - CD8+ - Effector Memory	CD39	-0.001	0.664	1
T Cells - CD8+ - Naive	CD39	0	1	1
T Cells - Gamma-Delta	CD39	0	1	1
Myeloid Dendritic Cells - Type 2	CD39	0.013	0.759	1
B Cells - Memory	IDO1	0.012	0.712	1
Monocytes - Classical	IDO1	0.006	0.71	1
Monocytes - Intermediate	IDO1	0.003	0.895	1
NK Cells - CD16+	IDO1	0.007	0.612	1
NK Cells - CD56+++	IDO1	0.005	0.693	1
T Cells - CD8+ - Effector	IDO1	-0.006	0.672	1
T Cells - CD8+ - Naive	IDO1	0.006	0.614	1
T Cells - Gamma-Delta	IDO1	0.002	0.877	1
Monocytes - Intermediate	pCREB	0.019	0.857	1
NK Cells - CD56+++	pCREB	-0.01	0.848	1
T Cells - CD4+ - Central Memory	pCREB	-0.014	0.717	1
T Cells - CD4+ - Effector Memory	pCREB	-0.019	0.662	1
Tregs	pCREB	0.005	0.887	1
NK Cells - CD16+	CD73	0.005	0.833	1
NK Cells - CD56+++	CD73	0.008	0.754	1
T Cells - CD4+ - Central Memory	CD73	0.006	0.691	1
T Cells - CD4+ - Naive	CD73	0.008	0.585	1
T Cells - CD8+ - Central Memory	CD73	-0.001	0.946	1
T Cells - CD8+ - Effector	CD73	0	0.998	1
T Cells - CD4- CD8-	CD73	-0.01	0.767	1
T Cells - Gamma-Delta	CD73	0.008	0.699	1
Myeloid Dendritic Cells - Type 2	CD73	-0.009	0.738	1
B Cells - Memory	CTLA4	0	1	1
B Cells - Naive	CTLA4	0	1	1
Monocytic MDSCs	CTLA4	0	1	1
Monocytes - Classical	CTLA4	0	1	1
Monocytes - Intermediate	CTLA4	0.001	0.857	1
NKT Cells	CTLA4	0	1	1
NK Cells - CD16+	CTLA4	0	1	1
NK Cells - CD56+++	CTLA4	0	1	1
T Cells - CD4+ - Central Memory	CTLA4	0	1	1
T Cells - CD4+ - Effector Memory	CTLA4	0	1	1
T Cells - CD4+ - Naive	CTLA4	0	1	1
T Cells - CD8+ - Central Memory	CTLA4	0	1	1
T Cells - CD8+ - Effector	CTLA4	0	1	1
T Cells - CD8+ - Effector Memory	CTLA4	0	1	1
T Cells - CD8+ - Naive	CTLA4	0	1	1
T Cells - Gamma-Delta	CTLA4	0	1	1
Myeloid Dendritic Cells - Type 2	CTLA4	0	1	1
B Cells - Memory	GranB	0.002	0.814	1
B Cells - Naive	GranB	0	1	1
Monocytic MDSCs	GranB	0	1	1
Monocytes - Classical	GranB	0	1	1
Monocytes - Non-Classical	GranB	0	1	1
T Cells - CD8+ - Effector Memory	GranB	0.033	0.6	1
B Cells - Memory	pS6	0	1	1
B Cells - Naive	pS6	0	1	1
Monocytic MDSCs	pS6	0	1	1
Monocytes - Classical	pS6	0	1	1
NK Cells - CD56+++	pS6	0	1	1
T Cells - CD4+ - Central Memory	pS6	0	1	1
T Cells - CD4+ - Effector Memory	pS6	0	1	1
T Cells - CD4+ - Naive	pS6	0	1	1
T Cells - CD8+ - Central Memory	pS6	0	1	1
T Cells - CD8+ - Naive	pS6	0	1	1
T Cells - CD4- CD8-	pS6	0	1	1
Tregs	pS6	0	1	1
Myeloid Dendritic Cells - Type 2	pS6	-0.003	0.7	1
B Cells - Memory	HLADR	0.035	0.599	1
T Cells - CD4+ - Central Memory	HLADR	0	1	1
T Cells - CD4+ - Effector Memory	HLADR	0.016	0.902	1
T Cells - CD4+ - Naive	HLADR	0	1	1
T Cells - CD8+ - Effector	HLADR	-0.008	0.852	1
T Cells - Gamma-Delta	HLADR	0.037	0.661	1
B Cells - Memory	PD1	0	1	1
B Cells - Naive	PD1	0.001	0.811	1
Monocytic MDSCs	PD1	0	1	1
Monocytes - Classical	PD1	0	1	1
Monocytes - Non-Classical	PD1	0	1	1
NKT Cells	PD1	0.002	0.662	1
NK Cells - CD16+	PD1	0	1	1
NK Cells - CD56+++	PD1	0	1	1
T Cells - CD4+ - Naive	PD1	0	1	1
T Cells - CD8+ - Effector Memory	PD1	-0.008	0.721	1
T Cells - Gamma-Delta	PD1	0.002	0.687	1
Myeloid Dendritic Cells - Type 2	PD1	0.004	0.834	1
Plasmablasts	CD57	N/A	N/A	N/A
T Cells - CD4+ CD8+	CD57	N/A	N/A	N/A
Myeloid Dendritic Cells - Type 1	CD57	N/A	N/A	N/A
Plasmacytoid Dendritic Cells	CD57	N/A	N/A	N/A
Plasmablasts	OX40	N/A	N/A	N/A
T Cells - CD4+ CD8+	OX40	N/A	N/A	N/A
Myeloid Dendritic Cells - Type 1	OX40	N/A	N/A	N/A
Plasmacytoid Dendritic Cells	OX40	N/A	N/A	N/A
Plasmablasts	CD38	N/A	N/A	N/A
T Cells - CD4+ CD8+	CD38	N/A	N/A	N/A
Myeloid Dendritic Cells - Type 1	CD38	N/A	N/A	N/A
Plasmacytoid Dendritic Cells	CD38	N/A	N/A	N/A
Plasmablasts	LAG3	N/A	N/A	N/A
T Cells - CD4+ CD8+	LAG3	N/A	N/A	N/A
Myeloid Dendritic Cells - Type 1	LAG3	N/A	N/A	N/A
Plasmacytoid Dendritic Cells	LAG3	N/A	N/A	N/A
Plasmablasts	TIGIT	N/A	N/A	N/A
T Cells - CD4+ CD8+	TIGIT	N/A	N/A	N/A
Myeloid Dendritic Cells - Type 1	TIGIT	N/A	N/A	N/A
Plasmacytoid Dendritic Cells	TIGIT	N/A	N/A	N/A
Plasmablasts	TIM3	N/A	N/A	N/A
T Cells - CD4+ CD8+	TIM3	N/A	N/A	N/A
Myeloid Dendritic Cells - Type 1	TIM3	N/A	N/A	N/A
Plasmacytoid Dendritic Cells	TIM3	N/A	N/A	N/A
Plasmablasts	CD86	N/A	N/A	N/A
T Cells - CD4+ CD8+	CD86	N/A	N/A	N/A
Myeloid Dendritic Cells - Type 1	CD86	N/A	N/A	N/A
Plasmacytoid Dendritic Cells	CD86	N/A	N/A	N/A
Plasmablasts	PDL1	N/A	N/A	N/A
T Cells - CD4+ CD8+	PDL1	N/A	N/A	N/A
Myeloid Dendritic Cells - Type 1	PDL1	N/A	N/A	N/A
Plasmacytoid Dendritic Cells	PDL1	N/A	N/A	N/A
Plasmablasts	CD39	N/A	N/A	N/A
T Cells - CD4+ CD8+	CD39	N/A	N/A	N/A
Myeloid Dendritic Cells - Type 1	CD39	N/A	N/A	N/A
Plasmacytoid Dendritic Cells	CD39	N/A	N/A	N/A
Plasmablasts	IDO1	N/A	N/A	N/A
T Cells - CD4+ CD8+	IDO1	N/A	N/A	N/A
Myeloid Dendritic Cells - Type 1	IDO1	N/A	N/A	N/A
Plasmacytoid Dendritic Cells	IDO1	N/A	N/A	N/A
Plasmablasts	pCREB	N/A	N/A	N/A
T Cells - CD4+ CD8+	pCREB	N/A	N/A	N/A
Myeloid Dendritic Cells - Type 1	pCREB	N/A	N/A	N/A
Plasmacytoid Dendritic Cells	pCREB	N/A	N/A	N/A
Plasmablasts	CD73	N/A	N/A	N/A
T Cells - CD4+ CD8+	CD73	N/A	N/A	N/A
Myeloid Dendritic Cells - Type 1	CD73	N/A	N/A	N/A
Plasmacytoid Dendritic Cells	CD73	N/A	N/A	N/A
Plasmablasts	CTLA4	N/A	N/A	N/A
T Cells - CD4+ CD8+	CTLA4	N/A	N/A	N/A
Myeloid Dendritic Cells - Type 1	CTLA4	N/A	N/A	N/A
Plasmacytoid Dendritic Cells	CTLA4	N/A	N/A	N/A
Plasmablasts	GranB	N/A	N/A	N/A
T Cells - CD4+ CD8+	GranB	N/A	N/A	N/A
Myeloid Dendritic Cells - Type 1	GranB	N/A	N/A	N/A
Plasmacytoid Dendritic Cells	GranB	N/A	N/A	N/A
Plasmablasts	pS6	N/A	N/A	N/A
T Cells - CD4+ CD8+	pS6	N/A	N/A	N/A
Myeloid Dendritic Cells - Type 1	pS6	N/A	N/A	N/A
Plasmacytoid Dendritic Cells	pS6	N/A	N/A	N/A
Plasmablasts	HLADR	N/A	N/A	N/A
T Cells - CD4+ CD8+	HLADR	N/A	N/A	N/A
Myeloid Dendritic Cells - Type 1	HLADR	N/A	N/A	N/A
Plasmacytoid Dendritic Cells	HLADR	N/A	N/A	N/A
Plasmablasts	PD1	N/A	N/A	N/A
T Cells - CD4+ CD8+	PD1	N/A	N/A	N/A
Myeloid Dendritic Cells - Type 1	PD1	N/A	N/A	N/A
Plasmacytoid Dendritic Cells	PD1	N/A	N/A	N/A
T_CD4	PDL1	0.049	7.59e-05	0.0155
T_CD8	PDL1	0.028	0.00108	0.0805
T Cells - CD4- CD8-	PDL1	0.04	0.0013	0.0805
T Cells - Gamma-Delta	PDL1	0.04	0.00158	0.0805
NKT Cells	pCREB	-0.228	0.00238	0.0971
NKT Cells	CD57	-0.211	0.00541	0.11
B_Cells	CD38	0.157	0.00594	0.11
T Cells - CD4- CD8-	CD86	0.025	0.00432	0.11
Tregs	PDL1	0.029	0.00362	0.11
NKT Cells	HLADR	0.063	0.00565	0.11
Tregs	PD1	0.083	0.00436	0.11
Tregs	CD86	0.017	0.00752	0.124
NKT Cells	PDL1	0.02	0.00793	0.124
NKT Cells	LAG3	0.016	0.0141	0.205
Monocytes - Intermediate	CD38	0.198	0.0169	0.216
Monocytes - Intermediate	pS6	0.026	0.016	0.216
NK_Cells	HLADR	0.02	0.0225	0.27
B_Cells	CD73	-0.04	0.0241	0.273
Tregs	OX40	0.023	0.0283	0.289
NKT Cells	IDO1	-0.025	0.0272	0.289
T_CD4	GranB	0.009	0.0371	0.361
T_CD8	CD38	0.045	0.0408	0.375
Monocytes - Classical	HLADR	0.221	0.0423	0.375
Monocytes - Non-Classical	CTLA4	0.007	0.0458	0.389
NKT Cells	TIGIT	-0.027	0.0541	0.408
Tregs	GranB	0.024	0.0532	0.408
Tregs	HLADR	0.178	0.054	0.408
T_CD8	pCREB	-0.13	0.0603	0.44
T Cells - CD4- CD8-	GranB	0.092	0.0667	0.469
Monocytes - Classical	CD38	0.121	0.0701	0.477
NK_Cells	TIGIT	0.076	0.0866	0.57
NKT Cells	OX40	0.007	0.103	0.571
T_CD4	CD38	0.071	0.101	0.571
NK_Cells	CD39	0.023	0.103	0.571
Tregs	CD39	0.095	0.101	0.571
Monocytes - Non-Classical	CD73	0.044	0.0978	0.571
Monocytes - Intermediate	HLADR	0.16	0.0951	0.571
T Cells - CD4- CD8-	CD38	0.645	0.119	0.58
B_Cells	LAG3	0.011	0.115	0.58
T_CD8	LAG3	0.007	0.119	0.58
Monocytes - Classical	CD86	0.128	0.115	0.58
NKT Cells	CD73	-0.021	0.114	0.58
Monocytes - Intermediate	OX40	0.007	0.132	0.627
NKT Cells	pS6	0.009	0.136	0.628
NK_Cells	CD57	-0.084	0.176	0.637
Monocytes - Non-Classical	CD38	0.019	0.175	0.637
Tregs	TIGIT	0.051	0.147	0.637
T Cells - CD4- CD8-	TIM3	0.189	0.149	0.637
B_Cells	IDO1	0.027	0.172	0.637
B_Cells	pCREB	-0.034	0.166	0.637
Monocytes - Classical	pCREB	-0.143	0.175	0.637
T Cells - CD4- CD8-	pCREB	-0.083	0.154	0.637
T Cells - Gamma-Delta	pCREB	-0.117	0.159	0.637
Monocytes - Non-Classical	pS6	0.008	0.141	0.637
NK_Cells	pS6	0.025	0.169	0.637
Monocytes - Non-Classical	HLADR	0.106	0.178	0.637
T Cells - CD4- CD8-	PD1	0.026	0.151	0.637
T Cells - CD4- CD8-	OX40	0.016	0.188	0.649
Tregs	CD73	0.022	0.188	0.649
B_Cells	OX40	0.009	0.201	0.662
Monocytes - Classical	CD39	0.1	0.199	0.662
Monocytes - Intermediate	GranB	0.004	0.199	0.662
NK_Cells	CD38	0.099	0.216	0.669
Monocytes - Intermediate	CD86	0.096	0.211	0.669
Monocytes - Intermediate	CD39	0.123	0.211	0.669
T Cells - Gamma-Delta	pS6	0.028	0.216	0.669
mDCs	PDL1	-0.024	0.222	0.676
Monocytes - Intermediate	CD73	0.031	0.233	0.698
NKT Cells	GranB	0.04	0.239	0.699
NK_Cells	GranB	0.086	0.24	0.699
T Cells - Gamma-Delta	LAG3	0.008	0.258	0.709
Monocytes - Non-Classical	TIM3	0.025	0.261	0.709
Monocytes - Non-Classical	CD86	0.095	0.26	0.709
NK_Cells	PDL1	0.008	0.255	0.709
T Cells - CD4- CD8-	HLADR	0.231	0.255	0.709
Monocytes - Intermediate	TIM3	0.059	0.27	0.724
T Cells - CD4- CD8-	CD39	0.068	0.282	0.747
T_CD4	LAG3	-0.002	0.292	0.758
mDCs	GranB	0.003	0.294	0.758
T Cells - Gamma-Delta	CD57	0.064	0.329	0.771
T_CD8	OX40	0.003	0.32	0.771
Monocytes - Classical	TIM3	0.035	0.327	0.771
mDCs	CD86	0.045	0.319	0.771
B_Cells	PDL1	-0.006	0.319	0.771
Monocytes - Non-Classical	CD39	0.072	0.325	0.771
T Cells - CD4- CD8-	IDO1	0.018	0.316	0.771
mDCs	IDO1	-0.019	0.329	0.771
T Cells - CD4- CD8-	CTLA4	0.005	0.333	0.771
NKT Cells	CD38	0.007	0.364	0.79
Monocytes - Intermediate	LAG3	0.016	0.353	0.79
T Cells - CD4- CD8-	LAG3	0.013	0.355	0.79
NK_Cells	TIM3	0.066	0.351	0.79
Monocytes - Non-Classical	pCREB	-0.038	0.359	0.79
Monocytes - Intermediate	PD1	0.01	0.364	0.79
Tregs	CTLA4	0.046	0.37	0.794
Tregs	IDO1	0.016	0.386	0.821
mDCs	LAG3	0.01	0.405	0.828
T Cells - CD4- CD8-	TIGIT	0.15	0.405	0.828
Monocytes - Classical	PDL1	-0.01	0.406	0.828
T_CD8	pS6	0.006	0.399	0.828
T_CD4	OX40	0.004	0.415	0.83
mDCs	pCREB	-0.044	0.414	0.83
B_Cells	TIM3	0	0.426	0.836
B_Cells	CD39	-0.053	0.428	0.836
NK_Cells	pCREB	-0.044	0.436	0.836
T_CD4	pCREB	-0.026	0.436	0.836
B_Cells	HLADR	0.046	0.438	0.836
Monocytes - Classical	CD73	0.021	0.445	0.84
Tregs	TIM3	-0.002	0.459	0.858
Monocytes - Non-Classical	IDO1	0.013	0.472	0.875
Monocytes - Intermediate	CD57	-0.001	0.505	0.881
T Cells - Gamma-Delta	CD38	0.031	0.505	0.881
mDCs	CD38	0.031	0.486	0.881
B_Cells	CD86	-0.002	0.505	0.881
T_CD4	IDO1	0.008	0.495	0.881
T Cells - Gamma-Delta	IDO1	0.009	0.492	0.881
mDCs	HLADR	0.043	0.485	0.881
mDCs	TIM3	0.062	0.541	0.924
Monocytes - Intermediate	PDL1	0.011	0.543	0.924
T_CD8	HLADR	0.006	0.543	0.924
NK_Cells	LAG3	0.003	0.576	0.972
Tregs	LAG3	-0.002	0.609	0.996
T Cells - Gamma-Delta	CD73	0.012	0.597	0.996
mDCs	CD73	-0.017	0.604	0.996
T Cells - Gamma-Delta	GranB	0.133	0.611	0.996
B_Cells	CD57	0	1	1
Monocytes - Classical	CD57	0	1	1
Monocytes - Non-Classical	CD57	0	1	1
T_CD4	CD57	0	1	1
T_CD8	CD57	0.007	0.748	1
T Cells - CD4- CD8-	CD57	0.024	0.655	1
Tregs	CD57	0	1	1
mDCs	CD57	0	1	1
Monocytes - Classical	OX40	0.001	0.87	1
Monocytes - Non-Classical	OX40	-0.001	0.84	1
NK_Cells	OX40	0	1	1
T Cells - Gamma-Delta	OX40	-0.002	0.7	1
mDCs	OX40	-0.004	0.696	1
Tregs	CD38	0.027	0.812	1
Monocytes - Classical	LAG3	0.005	0.692	1
Monocytes - Non-Classical	LAG3	-0.001	0.931	1
B_Cells	TIGIT	0	1	1
Monocytes - Classical	TIGIT	0	1	1
Monocytes - Intermediate	TIGIT	0	1	1
Monocytes - Non-Classical	TIGIT	0	1	1
T_CD4	TIGIT	0	1	1
T_CD8	TIGIT	-0.002	0.953	1
T Cells - Gamma-Delta	TIGIT	0.018	0.724	1
mDCs	TIGIT	0	1	1
NKT Cells	TIM3	0	1	1
T_CD4	TIM3	0	1	1
T_CD8	TIM3	0	1	1
T Cells - Gamma-Delta	TIM3	0	1	1
NKT Cells	CD86	0	1	1
NK_Cells	CD86	0	1	1
T_CD4	CD86	0	1	1
T_CD8	CD86	0	1	1
T Cells - Gamma-Delta	CD86	0	1	1
Monocytes - Non-Classical	PDL1	0.002	0.896	1
NKT Cells	CD39	0	1	1
T_CD4	CD39	0	1	1
T_CD8	CD39	0	1	1
T Cells - Gamma-Delta	CD39	0	1	1
mDCs	CD39	0.002	0.969	1
Monocytes - Classical	IDO1	0.004	0.833	1
Monocytes - Intermediate	IDO1	0.003	0.896	1
NK_Cells	IDO1	0.006	0.649	1
T_CD8	IDO1	0.004	0.758	1
Monocytes - Intermediate	pCREB	0.019	0.857	1
Tregs	pCREB	0.005	0.89	1
NK_Cells	CD73	0.006	0.799	1
T_CD4	CD73	0.005	0.725	1
T_CD8	CD73	0	0.975	1
T Cells - CD4- CD8-	CD73	-0.01	0.78	1
B_Cells	CTLA4	0	1	1
Monocytes - Classical	CTLA4	0	1	1
Monocytes - Intermediate	CTLA4	0.001	0.857	1
NKT Cells	CTLA4	0	1	1
NK_Cells	CTLA4	0	1	1
T_CD4	CTLA4	0	1	1
T_CD8	CTLA4	0	1	1
T Cells - Gamma-Delta	CTLA4	0	1	1
mDCs	CTLA4	0	1	1
B_Cells	GranB	0	1	1
Monocytes - Classical	GranB	0	1	1
Monocytes - Non-Classical	GranB	0	1	1
T_CD8	GranB	0.025	0.891	1
B_Cells	pS6	0	1	1
Monocytes - Classical	pS6	0	1	1
T_CD4	pS6	0	1	1
T Cells - CD4- CD8-	pS6	0	1	1
Tregs	pS6	0	1	1
mDCs	pS6	-0.002	0.783	1
T_CD4	HLADR	0	1	1
T Cells - Gamma-Delta	HLADR	0.025	0.831	1
B_Cells	PD1	0	0.98	1
Monocytes - Classical	PD1	0	1	1
Monocytes - Non-Classical	PD1	0	1	1
NKT Cells	PD1	0.002	0.662	1
NK_Cells	PD1	0	1	1
T_CD4	PD1	0	1	1
T_CD8	PD1	0.003	0.742	1
T Cells - Gamma-Delta	PD1	0.003	0.676	1
mDCs	PD1	0.002	0.885	1
NKT Cells - Gamma-Delta	CD57	N/A	N/A	N/A
T Cells - CD4+ CD8+	CD57	N/A	N/A	N/A
Plasmacytoid Dendritic Cells	CD57	N/A	N/A	N/A
NKT Cells - Gamma-Delta	OX40	N/A	N/A	N/A
T Cells - CD4+ CD8+	OX40	N/A	N/A	N/A
Plasmacytoid Dendritic Cells	OX40	N/A	N/A	N/A
NKT Cells - Gamma-Delta	CD38	N/A	N/A	N/A
T Cells - CD4+ CD8+	CD38	N/A	N/A	N/A
Plasmacytoid Dendritic Cells	CD38	N/A	N/A	N/A
NKT Cells - Gamma-Delta	LAG3	N/A	N/A	N/A
T Cells - CD4+ CD8+	LAG3	N/A	N/A	N/A
Plasmacytoid Dendritic Cells	LAG3	N/A	N/A	N/A
NKT Cells - Gamma-Delta	TIGIT	N/A	N/A	N/A
T Cells - CD4+ CD8+	TIGIT	N/A	N/A	N/A
Plasmacytoid Dendritic Cells	TIGIT	N/A	N/A	N/A
NKT Cells - Gamma-Delta	TIM3	N/A	N/A	N/A
T Cells - CD4+ CD8+	TIM3	N/A	N/A	N/A
Plasmacytoid Dendritic Cells	TIM3	N/A	N/A	N/A
NKT Cells - Gamma-Delta	CD86	N/A	N/A	N/A
T Cells - CD4+ CD8+	CD86	N/A	N/A	N/A
Plasmacytoid Dendritic Cells	CD86	N/A	N/A	N/A
NKT Cells - Gamma-Delta	PDL1	N/A	N/A	N/A
T Cells - CD4+ CD8+	PDL1	N/A	N/A	N/A
Plasmacytoid Dendritic Cells	PDL1	N/A	N/A	N/A
NKT Cells - Gamma-Delta	CD39	N/A	N/A	N/A
T Cells - CD4+ CD8+	CD39	N/A	N/A	N/A
Plasmacytoid Dendritic Cells	CD39	N/A	N/A	N/A
NKT Cells - Gamma-Delta	IDO1	N/A	N/A	N/A
T Cells - CD4+ CD8+	IDO1	N/A	N/A	N/A
Plasmacytoid Dendritic Cells	IDO1	N/A	N/A	N/A
NKT Cells - Gamma-Delta	pCREB	N/A	N/A	N/A
T Cells - CD4+ CD8+	pCREB	N/A	N/A	N/A
Plasmacytoid Dendritic Cells	pCREB	N/A	N/A	N/A
NKT Cells - Gamma-Delta	CD73	N/A	N/A	N/A
T Cells - CD4+ CD8+	CD73	N/A	N/A	N/A
Plasmacytoid Dendritic Cells	CD73	N/A	N/A	N/A
NKT Cells - Gamma-Delta	CTLA4	N/A	N/A	N/A
T Cells - CD4+ CD8+	CTLA4	N/A	N/A	N/A
Plasmacytoid Dendritic Cells	CTLA4	N/A	N/A	N/A
NKT Cells - Gamma-Delta	GranB	N/A	N/A	N/A
T Cells - CD4+ CD8+	GranB	N/A	N/A	N/A
Plasmacytoid Dendritic Cells	GranB	N/A	N/A	N/A
NKT Cells - Gamma-Delta	pS6	N/A	N/A	N/A
T Cells - CD4+ CD8+	pS6	N/A	N/A	N/A
Plasmacytoid Dendritic Cells	pS6	N/A	N/A	N/A
NKT Cells - Gamma-Delta	HLADR	N/A	N/A	N/A
T Cells - CD4+ CD8+	HLADR	N/A	N/A	N/A
Plasmacytoid Dendritic Cells	HLADR	N/A	N/A	N/A
NKT Cells - Gamma-Delta	PD1	N/A	N/A	N/A
T Cells - CD4+ CD8+	PD1	N/A	N/A	N/A
Plasmacytoid Dendritic Cells	PD1	N/A	N/A	N/A

## Sheet: Table S5 - LongSurv_4CycVsBase
Supplementary Table S5: Results of the differential cell state marker expression analysis between treatment cycle four and baseline for long-term survivors.
FC - fold-change
padj - p-value after Benjamini-Hochberg correction
PBMCs - Perhipheral blood mononuclear cells
Subset_ID	Marker_ID	logFC	p-value	padj
PBMCs	PDL1	0.045	0.000752	0.0256
PBMCs	CD38	0.463	0.0117	0.18
PBMCs	LAG3	0.028	0.019	0.18
PBMCs	GranB	-0.054	0.0212	0.18
PBMCs	CD39	0.368	0.043	0.244
PBMCs	HLADR	0.72	0.0411	0.244
PBMCs	CD86	0.144	0.0623	0.265
Granulocytes	HLADR	0.012	0.0584	0.265
PBMCs	OX40	0.011	0.141	0.369
Granulocytes	CD38	0.067	0.115	0.369
PBMCs	TIGIT	-0.025	0.139	0.369
PBMCs	TIM3	0.016	0.104	0.369
Granulocytes	GranB	0.002	0.128	0.369
Granulocytes	CD57	0.015	0.154	0.373
PBMCs	CD73	0.036	0.17	0.386
PBMCs	IDO1	0.017	0.292	0.62
Granulocytes	OX40	-0.004	0.323	0.646
Granulocytes	CD39	0.05	0.403	0.762
Granulocytes	TIGIT	-0.005	0.511	0.828
Granulocytes	CD86	-0.018	0.507	0.828
PBMCs	pCREB	-0.045	0.465	0.828
Granulocytes	TIM3	-0.012	0.614	0.948
PBMCs	CD57	-0.002	0.841	1
Granulocytes	LAG3	0.016	0.76	1
Granulocytes	PDL1	0.005	0.898	1
Granulocytes	IDO1	-0.004	0.936	1
Granulocytes	pCREB	-0.01	0.875	1
Granulocytes	CD73	-0.002	0.963	1
Granulocytes	CTLA4	0	1	1
PBMCs	CTLA4	0	1	1
Granulocytes	pS6	0	1	1
PBMCs	pS6	0	1	1
Granulocytes	PD1	0	1	1
PBMCs	PD1	0	1	1
T Cells - CD4+ - Central Memory	PDL1	0.088	7.51e-05	0.00553
T Cells - CD4+ - Naive	PDL1	0.049	3.22e-05	0.00553
T Cells - CD8+ - Central Memory	PDL1	0.056	6.99e-05	0.00553
T Cells - CD8+ - Effector	PDL1	0.048	0.000103	0.00568
T Cells - CD8+ - Naive	PDL1	0.038	0.000191	0.00843
T Cells - CD8+ - Effector Memory	PDL1	0.054	0.00142	0.0521
T Cells - CD4+ - Effector Memory	PDL1	0.106	0.00171	0.054
T Cells - CD8+ - Effector	CD38	0.383	0.00238	0.0543
T Cells - CD8+ - Effector	GranB	0.293	0.00205	0.0543
T Cells - CD8+ - Effector	pS6	0.087	0.00246	0.0543
T Cells - CD8+ - Effector	OX40	0.017	0.00422	0.0798
T Cells - CD8+ - Naive	CD38	0.206	0.00433	0.0798
T Cells - Gamma-Delta	PDL1	0.039	0.00542	0.0838
T Cells - CD8+ - Effector	pCREB	-0.201	0.00568	0.0838
Monocytic MDSCs	HLADR	-0.111	0.00528	0.0838
B Cells - Naive	CD73	-0.049	0.00651	0.0899
Monocytic MDSCs	CD38	0.18	0.00739	0.0961
T Cells - CD8+ - Effector	TIGIT	0.119	0.0113	0.137
T Cells - CD8+ - Effector	HLADR	0.412	0.0118	0.137
T Cells - CD8+ - Naive	GranB	0.38	0.0137	0.151
T Cells - CD8+ - Effector	LAG3	0.019	0.0146	0.153
T Cells - CD8+ - Naive	LAG3	0.019	0.0161	0.155
Monocytic MDSCs	pCREB	-0.185	0.0156	0.155
NK Cells - CD16+	PDL1	0.015	0.0172	0.159
T Cells - CD8+ - Central Memory	TIGIT	0.157	0.0241	0.197
Monocytes - Intermediate	PDL1	0.068	0.023	0.197
Monocytes - Intermediate	pS6	0.031	0.0241	0.197
T Cells - Gamma-Delta	GranB	0.255	0.0305	0.241
T Cells - CD4+ - Central Memory	OX40	0.025	0.0333	0.254
T Cells - CD8+ - Central Memory	OX40	0.012	0.0375	0.276
T Cells - CD8+ - Central Memory	CD38	0.091	0.0389	0.277
Monocytes - Intermediate	GranB	0.003	0.0402	0.277
Monocytes - Intermediate	CD73	0.034	0.0462	0.305
NK Cells - CD16+	GranB	0.104	0.047	0.305
T Cells - CD8+ - Naive	pCREB	-0.126	0.0505	0.319
Monocytes - Intermediate	HLADR	0.234	0.054	0.331
T Cells - CD4+ - Central Memory	CD86	0.005	0.0591	0.349
T Cells - CD8+ - Central Memory	HLADR	0.069	0.0599	0.349
Monocytes - Intermediate	CD38	0.323	0.0658	0.349
B Cells - Naive	CD39	-0.099	0.0663	0.349
T Cells - CD4+ - Central Memory	GranB	0.011	0.0658	0.349
T Cells - CD8+ - Central Memory	PD1	0.052	0.0624	0.349
T Cells - Gamma-Delta	CD57	0.148	0.0755	0.388
NK Cells - CD16+	pS6	0.026	0.0841	0.413
T Cells - CD8+ - Naive	HLADR	0.083	0.0834	0.413
T Cells - CD8+ - Effector Memory	CD38	0.163	0.0873	0.419
T Cells - CD8+ - Central Memory	CD57	0.03	0.0976	0.425
T Cells - CD8+ - Naive	CD57	0.054	0.0981	0.425
T Cells - CD8+ - Effector Memory	OX40	0.012	0.0963	0.425
T Cells - CD4+ - Naive	CD86	0.003	0.0936	0.425
Monocytes - Classical	pCREB	-0.213	0.0948	0.425
Monocytes - Classical	CD38	0.136	0.103	0.437
T Cells - Gamma-Delta	CD38	0.203	0.107	0.446
Monocytes - Intermediate	PD1	0.02	0.122	0.499
T Cells - CD4+ - Central Memory	PD1	0.025	0.125	0.501
T Cells - CD4+ - Effector Memory	OX40	0.041	0.132	0.519
Monocytic MDSCs	CD39	0.1	0.134	0.519
Monocytes - Intermediate	CD39	0.078	0.142	0.543
T Cells - CD8+ - Effector	IDO1	-0.025	0.147	0.552
Monocytes - Intermediate	CD57	0.012	0.153	0.557
T Cells - CD8+ - Naive	OX40	0.009	0.154	0.557
T Cells - CD4+ - Central Memory	LAG3	0.001	0.16	0.569
T Cells - CD4+ - Effector Memory	CD73	0.021	0.168	0.59
T Cells - Gamma-Delta	pS6	0.036	0.18	0.622
T Cells - CD4+ - Naive	OX40	0.007	0.205	0.645
T Cells - CD4+ - Central Memory	CD38	0.038	0.207	0.645
T Cells - CD4+ - Central Memory	TIGIT	0.029	0.202	0.645
Monocytes - Intermediate	TIM3	0.056	0.197	0.645
T Cells - CD4+ - Naive	CD73	0.019	0.196	0.645
Monocytes - Intermediate	CTLA4	-0.005	0.195	0.645
NK Cells - CD16+	HLADR	0.034	0.2	0.645
T Cells - CD8+ - Central Memory	CD86	0.002	0.213	0.654
T Cells - CD8+ - Central Memory	GranB	0.129	0.219	0.664
B Cells - Naive	IDO1	0.032	0.224	0.669
Monocytic MDSCs	LAG3	0.014	0.231	0.671
Monocytes - Intermediate	LAG3	0.022	0.229	0.671
B Cells - Naive	OX40	0.013	0.235	0.674
Monocytes - Intermediate	pCREB	-0.102	0.249	0.689
NK Cells - CD16+	pCREB	-0.081	0.247	0.689
T Cells - CD8+ - Effector Memory	GranB	0.235	0.247	0.689
T Cells - CD8+ - Naive	pS6	0.008	0.256	0.691
T Cells - CD8+ - Naive	PD1	0.011	0.256	0.691
B Cells - Naive	LAG3	0.011	0.264	0.702
T Cells - CD4+ - Central Memory	CD39	0.003	0.268	0.705
Monocytes - Classical	CD39	0.068	0.271	0.705
Monocytes - Intermediate	OX40	0.009	0.297	0.729
B Cells - Naive	CD38	0.134	0.292	0.729
NK Cells - CD16+	TIM3	0.095	0.291	0.729
T Cells - CD4+ - Effector Memory	IDO1	0.012	0.292	0.729
T Cells - CD8+ - Central Memory	pCREB	-0.071	0.294	0.729
NK Cells - CD16+	CD73	0.014	0.305	0.742
NK Cells - CD16+	OX40	0.005	0.318	0.756
NK Cells - CD16+	TIGIT	0.057	0.315	0.756
T Cells - CD4+ - Effector Memory	TIGIT	-0.037	0.338	0.796
T Cells - CD8+ - Effector	CD57	0.054	0.351	0.8
T Cells - CD4+ - Effector Memory	LAG3	-0.002	0.348	0.8
Monocytic MDSCs	TIM3	0.012	0.348	0.8
T Cells - Gamma-Delta	OX40	0.006	0.357	0.806
NK Cells - CD16+	LAG3	0.008	0.371	0.812
Monocytes - Intermediate	CD86	0.06	0.375	0.812
Monocytes - Classical	CD73	0.017	0.374	0.812
T Cells - CD8+ - Naive	CD73	-0.012	0.37	0.812
Monocytes - Intermediate	IDO1	0.02	0.395	0.846
NK Cells - CD16+	IDO1	0.01	0.398	0.846
T Cells - CD4+ - Effector Memory	PD1	0.085	0.402	0.846
T Cells - CD8+ - Central Memory	IDO1	0.01	0.41	0.855
T Cells - Gamma-Delta	pCREB	-0.062	0.422	0.872
T Cells - CD4+ - Naive	pCREB	0.019	0.431	0.881
T Cells - CD4+ - Naive	CD38	0.057	0.445	0.885
T Cells - CD8+ - Effector Memory	TIGIT	-0.052	0.44	0.885
T Cells - Gamma-Delta	TIGIT	0.043	0.445	0.885
T Cells - CD8+ - Effector	TIM3	0.002	0.468	0.923
T Cells - CD8+ - Effector Memory	CD57	0.201	0.492	0.934
T Cells - CD4+ - Naive	LAG3	0.004	0.507	0.934
B Cells - Naive	TIM3	0	0.495	0.934
T Cells - Gamma-Delta	TIM3	0.002	0.488	0.934
NK Cells - CD16+	CD39	0.037	0.49	0.934
T Cells - CD8+ - Effector Memory	CD39	-0.001	0.502	0.934
T Cells - CD8+ - Effector	PD1	0.005	0.5	0.934
T Cells - Gamma-Delta	PD1	-0.007	0.507	0.934
T Cells - CD4+ - Effector Memory	pS6	0	0.53	0.968
Monocytes - Classical	IDO1	0.01	0.553	0.981
T Cells - CD4+ - Effector Memory	GranB	0.064	0.549	0.981
T Cells - CD4+ - Naive	GranB	0.002	0.555	0.981
B Cells - Naive	PD1	0.002	0.543	0.981
T Cells - Gamma-Delta	CD73	0.009	0.565	0.991
T Cells - CD8+ - Naive	CD86	0	0.573	0.994
Monocytes - Classical	HLADR	0.054	0.576	0.994
B Cells - Naive	CD57	0	1	1
Monocytic MDSCs	CD57	0	1	1
Monocytes - Classical	CD57	0	1	1
NK Cells - CD16+	CD57	-0.011	0.947	1
T Cells - CD4+ - Central Memory	CD57	0	1	1
T Cells - CD4+ - Effector Memory	CD57	0.039	0.594	1
T Cells - CD4+ - Naive	CD57	0	1	1
Monocytic MDSCs	OX40	-0.001	0.814	1
Monocytes - Classical	OX40	-0.002	0.653	1
NK Cells - CD16+	CD38	0.041	0.77	1
T Cells - CD4+ - Effector Memory	CD38	0.012	0.697	1
Monocytes - Classical	LAG3	0.006	0.646	1
T Cells - CD8+ - Central Memory	LAG3	0	0.727	1
T Cells - CD8+ - Effector Memory	LAG3	0	1	1
T Cells - Gamma-Delta	LAG3	0.003	0.663	1
B Cells - Naive	TIGIT	0	1	1
Monocytic MDSCs	TIGIT	0	1	1
Monocytes - Classical	TIGIT	0	1	1
Monocytes - Intermediate	TIGIT	0	1	1
T Cells - CD4+ - Naive	TIGIT	0	1	1
T Cells - CD8+ - Naive	TIGIT	0.004	0.957	1
Monocytes - Classical	TIM3	0.016	0.619	1
T Cells - CD4+ - Central Memory	TIM3	0	1	1
T Cells - CD4+ - Effector Memory	TIM3	0	1	1
T Cells - CD4+ - Naive	TIM3	0	1	1
T Cells - CD8+ - Central Memory	TIM3	0	1	1
T Cells - CD8+ - Effector Memory	TIM3	0	1	1
T Cells - CD8+ - Naive	TIM3	0	0.742	1
B Cells - Naive	CD86	0	1	1
Monocytic MDSCs	CD86	-0.014	0.872	1
Monocytes - Classical	CD86	0.032	0.688	1
NK Cells - CD16+	CD86	0	1	1
T Cells - CD4+ - Effector Memory	CD86	0	1	1
T Cells - CD8+ - Effector	CD86	0	1	1
T Cells - CD8+ - Effector Memory	CD86	0	1	1
T Cells - Gamma-Delta	CD86	0	1	1
B Cells - Naive	PDL1	0.004	0.599	1
Monocytic MDSCs	PDL1	0.003	0.859	1
Monocytes - Classical	PDL1	0.005	0.662	1
T Cells - CD4+ - Effector Memory	CD39	0	0.972	1
T Cells - CD4+ - Naive	CD39	0	1	1
T Cells - CD8+ - Central Memory	CD39	0	1	1
T Cells - CD8+ - Effector	CD39	0	1	1
T Cells - CD8+ - Naive	CD39	0	1	1
T Cells - Gamma-Delta	CD39	0	1	1
Monocytic MDSCs	IDO1	0.005	0.786	1
T Cells - CD4+ - Central Memory	IDO1	0.006	0.654	1
T Cells - CD4+ - Naive	IDO1	0.008	0.611	1
T Cells - CD8+ - Effector Memory	IDO1	-0.001	0.949	1
T Cells - CD8+ - Naive	IDO1	-0.005	0.761	1
T Cells - Gamma-Delta	IDO1	-0.004	0.705	1
B Cells - Naive	pCREB	0.013	0.714	1
T Cells - CD4+ - Central Memory	pCREB	-0.003	0.927	1
T Cells - CD4+ - Effector Memory	pCREB	0.004	0.938	1
T Cells - CD8+ - Effector Memory	pCREB	-0.004	0.962	1
Monocytic MDSCs	CD73	0.01	0.703	1
T Cells - CD4+ - Central Memory	CD73	0.004	0.695	1
T Cells - CD8+ - Central Memory	CD73	-0.001	0.89	1
T Cells - CD8+ - Effector	CD73	-0.005	0.691	1
T Cells - CD8+ - Effector Memory	CD73	0.005	0.736	1
B Cells - Naive	CTLA4	0	1	1
Monocytic MDSCs	CTLA4	0	1	1
Monocytes - Classical	CTLA4	0	1	1
NK Cells - CD16+	CTLA4	0	1	1
T Cells - CD4+ - Central Memory	CTLA4	0	1	1
T Cells - CD4+ - Effector Memory	CTLA4	0	1	1
T Cells - CD4+ - Naive	CTLA4	0	1	1
T Cells - CD8+ - Central Memory	CTLA4	0	1	1
T Cells - CD8+ - Effector	CTLA4	0	1	1
T Cells - CD8+ - Effector Memory	CTLA4	0	1	1
T Cells - CD8+ - Naive	CTLA4	0	1	1
T Cells - Gamma-Delta	CTLA4	0	1	1
B Cells - Naive	GranB	0	1	1
Monocytic MDSCs	GranB	0	1	1
Monocytes - Classical	GranB	0	1	1
B Cells - Naive	pS6	0	1	1
Monocytic MDSCs	pS6	0	1	1
Monocytes - Classical	pS6	0	1	1
T Cells - CD4+ - Central Memory	pS6	0	1	1
T Cells - CD4+ - Naive	pS6	0	1	1
T Cells - CD8+ - Central Memory	pS6	0.002	0.653	1
T Cells - CD8+ - Effector Memory	pS6	-0.003	0.923	1
B Cells - Naive	HLADR	0.011	0.924	1
T Cells - CD4+ - Central Memory	HLADR	0	1	1
T Cells - CD4+ - Effector Memory	HLADR	0.043	0.793	1
T Cells - CD4+ - Naive	HLADR	0	1	1
T Cells - CD8+ - Effector Memory	HLADR	0.013	0.911	1
T Cells - Gamma-Delta	HLADR	0.007	0.862	1
Monocytic MDSCs	PD1	0	1	1
Monocytes - Classical	PD1	0	1	1
NK Cells - CD16+	PD1	0	1	1
T Cells - CD4+ - Naive	PD1	0	1	1
T Cells - CD8+ - Effector Memory	PD1	0.006	0.85	1
B Cells - Memory	CD57	N/A	N/A	N/A
Monocytes - Non-Classical	CD57	N/A	N/A	N/A
NKT Cells	CD57	N/A	N/A	N/A
NK Cells - CD56+++	CD57	N/A	N/A	N/A
Plasmablasts	CD57	N/A	N/A	N/A
T Cells - CD4- CD8-	CD57	N/A	N/A	N/A
T Cells - CD4+ CD8+	CD57	N/A	N/A	N/A
Tregs	CD57	N/A	N/A	N/A
Myeloid Dendritic Cells - Type 1	CD57	N/A	N/A	N/A
Myeloid Dendritic Cells - Type 2	CD57	N/A	N/A	N/A
Plasmacytoid Dendritic Cells	CD57	N/A	N/A	N/A
B Cells - Memory	OX40	N/A	N/A	N/A
Monocytes - Non-Classical	OX40	N/A	N/A	N/A
NKT Cells	OX40	N/A	N/A	N/A
NK Cells - CD56+++	OX40	N/A	N/A	N/A
Plasmablasts	OX40	N/A	N/A	N/A
T Cells - CD4- CD8-	OX40	N/A	N/A	N/A
T Cells - CD4+ CD8+	OX40	N/A	N/A	N/A
Tregs	OX40	N/A	N/A	N/A
Myeloid Dendritic Cells - Type 1	OX40	N/A	N/A	N/A
Myeloid Dendritic Cells - Type 2	OX40	N/A	N/A	N/A
Plasmacytoid Dendritic Cells	OX40	N/A	N/A	N/A
B Cells - Memory	CD38	N/A	N/A	N/A
Monocytes - Non-Classical	CD38	N/A	N/A	N/A
NKT Cells	CD38	N/A	N/A	N/A
NK Cells - CD56+++	CD38	N/A	N/A	N/A
Plasmablasts	CD38	N/A	N/A	N/A
T Cells - CD4- CD8-	CD38	N/A	N/A	N/A
T Cells - CD4+ CD8+	CD38	N/A	N/A	N/A
Tregs	CD38	N/A	N/A	N/A
Myeloid Dendritic Cells - Type 1	CD38	N/A	N/A	N/A
Myeloid Dendritic Cells - Type 2	CD38	N/A	N/A	N/A
Plasmacytoid Dendritic Cells	CD38	N/A	N/A	N/A
B Cells - Memory	LAG3	N/A	N/A	N/A
Monocytes - Non-Classical	LAG3	N/A	N/A	N/A
NKT Cells	LAG3	N/A	N/A	N/A
NK Cells - CD56+++	LAG3	N/A	N/A	N/A
Plasmablasts	LAG3	N/A	N/A	N/A
T Cells - CD4- CD8-	LAG3	N/A	N/A	N/A
T Cells - CD4+ CD8+	LAG3	N/A	N/A	N/A
Tregs	LAG3	N/A	N/A	N/A
Myeloid Dendritic Cells - Type 1	LAG3	N/A	N/A	N/A
Myeloid Dendritic Cells - Type 2	LAG3	N/A	N/A	N/A
Plasmacytoid Dendritic Cells	LAG3	N/A	N/A	N/A
B Cells - Memory	TIGIT	N/A	N/A	N/A
Monocytes - Non-Classical	TIGIT	N/A	N/A	N/A
NKT Cells	TIGIT	N/A	N/A	N/A
NK Cells - CD56+++	TIGIT	N/A	N/A	N/A
Plasmablasts	TIGIT	N/A	N/A	N/A
T Cells - CD4- CD8-	TIGIT	N/A	N/A	N/A
T Cells - CD4+ CD8+	TIGIT	N/A	N/A	N/A
Tregs	TIGIT	N/A	N/A	N/A
Myeloid Dendritic Cells - Type 1	TIGIT	N/A	N/A	N/A
Myeloid Dendritic Cells - Type 2	TIGIT	N/A	N/A	N/A
Plasmacytoid Dendritic Cells	TIGIT	N/A	N/A	N/A
B Cells - Memory	TIM3	N/A	N/A	N/A
Monocytes - Non-Classical	TIM3	N/A	N/A	N/A
NKT Cells	TIM3	N/A	N/A	N/A
NK Cells - CD56+++	TIM3	N/A	N/A	N/A
Plasmablasts	TIM3	N/A	N/A	N/A
T Cells - CD4- CD8-	TIM3	N/A	N/A	N/A
T Cells - CD4+ CD8+	TIM3	N/A	N/A	N/A
Tregs	TIM3	N/A	N/A	N/A
Myeloid Dendritic Cells - Type 1	TIM3	N/A	N/A	N/A
Myeloid Dendritic Cells - Type 2	TIM3	N/A	N/A	N/A
Plasmacytoid Dendritic Cells	TIM3	N/A	N/A	N/A
B Cells - Memory	CD86	N/A	N/A	N/A
Monocytes - Non-Classical	CD86	N/A	N/A	N/A
NKT Cells	CD86	N/A	N/A	N/A
NK Cells - CD56+++	CD86	N/A	N/A	N/A
Plasmablasts	CD86	N/A	N/A	N/A
T Cells - CD4- CD8-	CD86	N/A	N/A	N/A
T Cells - CD4+ CD8+	CD86	N/A	N/A	N/A
Tregs	CD86	N/A	N/A	N/A
Myeloid Dendritic Cells - Type 1	CD86	N/A	N/A	N/A
Myeloid Dendritic Cells - Type 2	CD86	N/A	N/A	N/A
Plasmacytoid Dendritic Cells	CD86	N/A	N/A	N/A
B Cells - Memory	PDL1	N/A	N/A	N/A
Monocytes - Non-Classical	PDL1	N/A	N/A	N/A
NKT Cells	PDL1	N/A	N/A	N/A
NK Cells - CD56+++	PDL1	N/A	N/A	N/A
Plasmablasts	PDL1	N/A	N/A	N/A
T Cells - CD4- CD8-	PDL1	N/A	N/A	N/A
T Cells - CD4+ CD8+	PDL1	N/A	N/A	N/A
Tregs	PDL1	N/A	N/A	N/A
Myeloid Dendritic Cells - Type 1	PDL1	N/A	N/A	N/A
Myeloid Dendritic Cells - Type 2	PDL1	N/A	N/A	N/A
Plasmacytoid Dendritic Cells	PDL1	N/A	N/A	N/A
B Cells - Memory	CD39	N/A	N/A	N/A
Monocytes - Non-Classical	CD39	N/A	N/A	N/A
NKT Cells	CD39	N/A	N/A	N/A
NK Cells - CD56+++	CD39	N/A	N/A	N/A
Plasmablasts	CD39	N/A	N/A	N/A
T Cells - CD4- CD8-	CD39	N/A	N/A	N/A
T Cells - CD4+ CD8+	CD39	N/A	N/A	N/A
Tregs	CD39	N/A	N/A	N/A
Myeloid Dendritic Cells - Type 1	CD39	N/A	N/A	N/A
Myeloid Dendritic Cells - Type 2	CD39	N/A	N/A	N/A
Plasmacytoid Dendritic Cells	CD39	N/A	N/A	N/A
B Cells - Memory	IDO1	N/A	N/A	N/A
Monocytes - Non-Classical	IDO1	N/A	N/A	N/A
NKT Cells	IDO1	N/A	N/A	N/A
NK Cells - CD56+++	IDO1	N/A	N/A	N/A
Plasmablasts	IDO1	N/A	N/A	N/A
T Cells - CD4- CD8-	IDO1	N/A	N/A	N/A
T Cells - CD4+ CD8+	IDO1	N/A	N/A	N/A
Tregs	IDO1	N/A	N/A	N/A
Myeloid Dendritic Cells - Type 1	IDO1	N/A	N/A	N/A
Myeloid Dendritic Cells - Type 2	IDO1	N/A	N/A	N/A
Plasmacytoid Dendritic Cells	IDO1	N/A	N/A	N/A
B Cells - Memory	pCREB	N/A	N/A	N/A
Monocytes - Non-Classical	pCREB	N/A	N/A	N/A
NKT Cells	pCREB	N/A	N/A	N/A
NK Cells - CD56+++	pCREB	N/A	N/A	N/A
Plasmablasts	pCREB	N/A	N/A	N/A
T Cells - CD4- CD8-	pCREB	N/A	N/A	N/A
T Cells - CD4+ CD8+	pCREB	N/A	N/A	N/A
Tregs	pCREB	N/A	N/A	N/A
Myeloid Dendritic Cells - Type 1	pCREB	N/A	N/A	N/A
Myeloid Dendritic Cells - Type 2	pCREB	N/A	N/A	N/A
Plasmacytoid Dendritic Cells	pCREB	N/A	N/A	N/A
B Cells - Memory	CD73	N/A	N/A	N/A
Monocytes - Non-Classical	CD73	N/A	N/A	N/A
NKT Cells	CD73	N/A	N/A	N/A
NK Cells - CD56+++	CD73	N/A	N/A	N/A
Plasmablasts	CD73	N/A	N/A	N/A
T Cells - CD4- CD8-	CD73	N/A	N/A	N/A
T Cells - CD4+ CD8+	CD73	N/A	N/A	N/A
Tregs	CD73	N/A	N/A	N/A
Myeloid Dendritic Cells - Type 1	CD73	N/A	N/A	N/A
Myeloid Dendritic Cells - Type 2	CD73	N/A	N/A	N/A
Plasmacytoid Dendritic Cells	CD73	N/A	N/A	N/A
B Cells - Memory	CTLA4	N/A	N/A	N/A
Monocytes - Non-Classical	CTLA4	N/A	N/A	N/A
NKT Cells	CTLA4	N/A	N/A	N/A
NK Cells - CD56+++	CTLA4	N/A	N/A	N/A
Plasmablasts	CTLA4	N/A	N/A	N/A
T Cells - CD4- CD8-	CTLA4	N/A	N/A	N/A
T Cells - CD4+ CD8+	CTLA4	N/A	N/A	N/A
Tregs	CTLA4	N/A	N/A	N/A
Myeloid Dendritic Cells - Type 1	CTLA4	N/A	N/A	N/A
Myeloid Dendritic Cells - Type 2	CTLA4	N/A	N/A	N/A
Plasmacytoid Dendritic Cells	CTLA4	N/A	N/A	N/A
B Cells - Memory	GranB	N/A	N/A	N/A
Monocytes - Non-Classical	GranB	N/A	N/A	N/A
NKT Cells	GranB	N/A	N/A	N/A
NK Cells - CD56+++	GranB	N/A	N/A	N/A
Plasmablasts	GranB	N/A	N/A	N/A
T Cells - CD4- CD8-	GranB	N/A	N/A	N/A
T Cells - CD4+ CD8+	GranB	N/A	N/A	N/A
Tregs	GranB	N/A	N/A	N/A
Myeloid Dendritic Cells - Type 1	GranB	N/A	N/A	N/A
Myeloid Dendritic Cells - Type 2	GranB	N/A	N/A	N/A
Plasmacytoid Dendritic Cells	GranB	N/A	N/A	N/A
B Cells - Memory	pS6	N/A	N/A	N/A
Monocytes - Non-Classical	pS6	N/A	N/A	N/A
NKT Cells	pS6	N/A	N/A	N/A
NK Cells - CD56+++	pS6	N/A	N/A	N/A
Plasmablasts	pS6	N/A	N/A	N/A
T Cells - CD4- CD8-	pS6	N/A	N/A	N/A
T Cells - CD4+ CD8+	pS6	N/A	N/A	N/A
Tregs	pS6	N/A	N/A	N/A
Myeloid Dendritic Cells - Type 1	pS6	N/A	N/A	N/A
Myeloid Dendritic Cells - Type 2	pS6	N/A	N/A	N/A
Plasmacytoid Dendritic Cells	pS6	N/A	N/A	N/A
B Cells - Memory	HLADR	N/A	N/A	N/A
Monocytes - Non-Classical	HLADR	N/A	N/A	N/A
NKT Cells	HLADR	N/A	N/A	N/A
NK Cells - CD56+++	HLADR	N/A	N/A	N/A
Plasmablasts	HLADR	N/A	N/A	N/A
T Cells - CD4- CD8-	HLADR	N/A	N/A	N/A
T Cells - CD4+ CD8+	HLADR	N/A	N/A	N/A
Tregs	HLADR	N/A	N/A	N/A
Myeloid Dendritic Cells - Type 1	HLADR	N/A	N/A	N/A
Myeloid Dendritic Cells - Type 2	HLADR	N/A	N/A	N/A
Plasmacytoid Dendritic Cells	HLADR	N/A	N/A	N/A
B Cells - Memory	PD1	N/A	N/A	N/A
Monocytes - Non-Classical	PD1	N/A	N/A	N/A
NKT Cells	PD1	N/A	N/A	N/A
NK Cells - CD56+++	PD1	N/A	N/A	N/A
Plasmablasts	PD1	N/A	N/A	N/A
T Cells - CD4- CD8-	PD1	N/A	N/A	N/A
T Cells - CD4+ CD8+	PD1	N/A	N/A	N/A
Tregs	PD1	N/A	N/A	N/A
Myeloid Dendritic Cells - Type 1	PD1	N/A	N/A	N/A
Myeloid Dendritic Cells - Type 2	PD1	N/A	N/A	N/A
Plasmacytoid Dendritic Cells	PD1	N/A	N/A	N/A
T_CD4	PDL1	0.064	2.72e-05	0.00162
T_CD8	PDL1	0.046	2.73e-05	0.00162
T_CD8	CD38	0.231	0.009	0.247
T Cells - Gamma-Delta	PDL1	0.036	0.00826	0.247
B_Cells	CD73	-0.05	0.0125	0.247
T_CD8	HLADR	0.199	0.0124	0.247
T_CD8	LAG3	0.018	0.0206	0.307
NK_Cells	PDL1	0.015	0.019	0.307
Monocytes - Intermediate	pS6	0.031	0.024	0.318
T Cells - Gamma-Delta	CD57	0.121	0.0372	0.37
Monocytes - Intermediate	PDL1	0.068	0.0326	0.37
Monocytes - Intermediate	GranB	0.003	0.0404	0.37
T_CD8	GranB	0.553	0.0389	0.37
T_CD8	OX40	0.011	0.0468	0.37
Monocytes - Intermediate	CD38	0.323	0.0669	0.37
T_CD8	TIGIT	0.105	0.06	0.37
B_Cells	CD39	-0.109	0.0587	0.37
T_CD8	pCREB	-0.141	0.0541	0.37
NK_Cells	GranB	0.17	0.0641	0.37
T_CD4	GranB	0.009	0.0685	0.37
T_CD8	pS6	0.041	0.058	0.37
Monocytes - Intermediate	HLADR	0.234	0.0544	0.37
Monocytes - Classical	pCREB	-0.205	0.0745	0.385
Monocytes - Classical	CD38	0.15	0.079	0.392
T_CD4	CD86	0.003	0.0869	0.414
NK_Cells	pS6	0.038	0.106	0.486
T_CD4	OX40	0.011	0.121	0.497
Monocytes - Intermediate	CD73	0.034	0.125	0.497
NK_Cells	HLADR	0.032	0.121	0.497
Monocytes - Intermediate	PD1	0.02	0.122	0.497
Monocytes - Intermediate	CD57	0.012	0.153	0.579
T_CD4	CD38	0.109	0.163	0.579
T Cells - Gamma-Delta	CD38	0.18	0.167	0.579
Monocytes - Intermediate	CD39	0.078	0.164	0.579
T_CD8	PD1	0.013	0.17	0.579
B_Cells	OX40	0.014	0.177	0.586
Monocytes - Intermediate	CTLA4	-0.005	0.196	0.613
T Cells - Gamma-Delta	pS6	0.046	0.194	0.613
B_Cells	CD38	0.166	0.219	0.619
Monocytes - Intermediate	TIM3	0.056	0.211	0.619
NK_Cells	TIM3	0.116	0.203	0.619
B_Cells	IDO1	0.033	0.218	0.619
B_Cells	LAG3	0.012	0.236	0.637
Monocytes - Intermediate	LAG3	0.022	0.232	0.637
NK_Cells	TIGIT	0.1	0.245	0.648
Monocytes - Intermediate	pCREB	-0.102	0.256	0.663
T Cells - Gamma-Delta	TIGIT	0.097	0.268	0.665
NK_Cells	pCREB	-0.077	0.264	0.665
T_CD8	CD57	0.046	0.297	0.68
Monocytes - Intermediate	OX40	0.009	0.292	0.68
NK_Cells	LAG3	0.01	0.287	0.68
NK_Cells	CD73	0.019	0.285	0.68
B_Cells	TIM3	0.001	0.309	0.685
B_Cells	PD1	0.002	0.311	0.685
NK_Cells	OX40	0.005	0.327	0.695
Monocytes - Classical	CD39	0.074	0.323	0.695
Monocytes - Classical	CD73	0.017	0.338	0.705
Monocytes - Intermediate	CD86	0.06	0.388	0.797
T Cells - Gamma-Delta	TIM3	0.005	0.41	0.813
T_CD4	CD39	0	0.407	0.813
Monocytes - Intermediate	IDO1	0.02	0.423	0.825
T Cells - Gamma-Delta	GranB	0.216	0.44	0.844
B_Cells	CD86	-0.001	0.466	0.856
NK_Cells	CD39	0.038	0.467	0.856
T_CD4	CD73	0.009	0.458	0.856
T Cells - Gamma-Delta	pCREB	-0.059	0.483	0.871
T_CD8	CD73	-0.007	0.503	0.893
T_CD8	IDO1	-0.009	0.564	0.973
T Cells - Gamma-Delta	PD1	-0.009	0.563	0.973
B_Cells	CD57	0	1	1
Monocytes - Classical	CD57	0	1	1
NK_Cells	CD57	-0.057	0.834	1
T_CD4	CD57	0	1	1
Monocytes - Classical	OX40	-0.002	0.683	1
T Cells - Gamma-Delta	OX40	0.001	0.888	1
NK_Cells	CD38	0.057	0.687	1
Monocytes - Classical	LAG3	0.006	0.628	1
T_CD4	LAG3	0	0.968	1
T Cells - Gamma-Delta	LAG3	0.004	0.701	1
B_Cells	TIGIT	0	1	1
Monocytes - Classical	TIGIT	0	1	1
Monocytes - Intermediate	TIGIT	0	1	1
T_CD4	TIGIT	0	1	1
Monocytes - Classical	TIM3	0.014	0.671	1
T_CD4	TIM3	0	1	1
T_CD8	TIM3	0	1	1
Monocytes - Classical	CD86	0.019	0.841	1
NK_Cells	CD86	0	1	1
T_CD8	CD86	0	1	1
T Cells - Gamma-Delta	CD86	0	1	1
B_Cells	PDL1	0.002	0.724	1
Monocytes - Classical	PDL1	0.005	0.667	1
T_CD8	CD39	0	1	1
T Cells - Gamma-Delta	CD39	0	1	1
Monocytes - Classical	IDO1	0.008	0.628	1
NK_Cells	IDO1	0.006	0.624	1
T_CD4	IDO1	0.005	0.728	1
T Cells - Gamma-Delta	IDO1	0.002	0.836	1
B_Cells	pCREB	0.009	0.793	1
T_CD4	pCREB	-0.004	0.874	1
T Cells - Gamma-Delta	CD73	0.003	0.889	1
B_Cells	CTLA4	0	1	1
Monocytes - Classical	CTLA4	0	1	1
NK_Cells	CTLA4	0	1	1
T_CD4	CTLA4	0	1	1
T_CD8	CTLA4	0	1	1
T Cells - Gamma-Delta	CTLA4	0	1	1
B_Cells	GranB	0	1	1
Monocytes - Classical	GranB	0	1	1
B_Cells	pS6	0	1	1
Monocytes - Classical	pS6	0	1	1
T_CD4	pS6	0	1	1
B_Cells	HLADR	0.029	0.799	1
Monocytes - Classical	HLADR	0.012	0.94	1
T_CD4	HLADR	0	1	1
T Cells - Gamma-Delta	HLADR	-0.009	0.896	1
Monocytes - Classical	PD1	0	1	1
NK_Cells	PD1	0	1	1
T_CD4	PD1	0	1	1
Monocytes - Non-Classical	CD57	N/A	N/A	N/A
NKT Cells	CD57	N/A	N/A	N/A
NKT Cells - Gamma-Delta	CD57	N/A	N/A	N/A
T Cells - CD4- CD8-	CD57	N/A	N/A	N/A
T Cells - CD4+ CD8+	CD57	N/A	N/A	N/A
Tregs	CD57	N/A	N/A	N/A
mDCs	CD57	N/A	N/A	N/A
Plasmacytoid Dendritic Cells	CD57	N/A	N/A	N/A
Monocytes - Non-Classical	OX40	N/A	N/A	N/A
NKT Cells	OX40	N/A	N/A	N/A
NKT Cells - Gamma-Delta	OX40	N/A	N/A	N/A
T Cells - CD4- CD8-	OX40	N/A	N/A	N/A
T Cells - CD4+ CD8+	OX40	N/A	N/A	N/A
Tregs	OX40	N/A	N/A	N/A
mDCs	OX40	N/A	N/A	N/A
Plasmacytoid Dendritic Cells	OX40	N/A	N/A	N/A
Monocytes - Non-Classical	CD38	N/A	N/A	N/A
NKT Cells	CD38	N/A	N/A	N/A
NKT Cells - Gamma-Delta	CD38	N/A	N/A	N/A
T Cells - CD4- CD8-	CD38	N/A	N/A	N/A
T Cells - CD4+ CD8+	CD38	N/A	N/A	N/A
Tregs	CD38	N/A	N/A	N/A
mDCs	CD38	N/A	N/A	N/A
Plasmacytoid Dendritic Cells	CD38	N/A	N/A	N/A
Monocytes - Non-Classical	LAG3	N/A	N/A	N/A
NKT Cells	LAG3	N/A	N/A	N/A
NKT Cells - Gamma-Delta	LAG3	N/A	N/A	N/A
T Cells - CD4- CD8-	LAG3	N/A	N/A	N/A
T Cells - CD4+ CD8+	LAG3	N/A	N/A	N/A
Tregs	LAG3	N/A	N/A	N/A
mDCs	LAG3	N/A	N/A	N/A
Plasmacytoid Dendritic Cells	LAG3	N/A	N/A	N/A
Monocytes - Non-Classical	TIGIT	N/A	N/A	N/A
NKT Cells	TIGIT	N/A	N/A	N/A
NKT Cells - Gamma-Delta	TIGIT	N/A	N/A	N/A
T Cells - CD4- CD8-	TIGIT	N/A	N/A	N/A
T Cells - CD4+ CD8+	TIGIT	N/A	N/A	N/A
Tregs	TIGIT	N/A	N/A	N/A
mDCs	TIGIT	N/A	N/A	N/A
Plasmacytoid Dendritic Cells	TIGIT	N/A	N/A	N/A
Monocytes - Non-Classical	TIM3	N/A	N/A	N/A
NKT Cells	TIM3	N/A	N/A	N/A
NKT Cells - Gamma-Delta	TIM3	N/A	N/A	N/A
T Cells - CD4- CD8-	TIM3	N/A	N/A	N/A
T Cells - CD4+ CD8+	TIM3	N/A	N/A	N/A
Tregs	TIM3	N/A	N/A	N/A
mDCs	TIM3	N/A	N/A	N/A
Plasmacytoid Dendritic Cells	TIM3	N/A	N/A	N/A
Monocytes - Non-Classical	CD86	N/A	N/A	N/A
NKT Cells	CD86	N/A	N/A	N/A
NKT Cells - Gamma-Delta	CD86	N/A	N/A	N/A
T Cells - CD4- CD8-	CD86	N/A	N/A	N/A
T Cells - CD4+ CD8+	CD86	N/A	N/A	N/A
Tregs	CD86	N/A	N/A	N/A
mDCs	CD86	N/A	N/A	N/A
Plasmacytoid Dendritic Cells	CD86	N/A	N/A	N/A
Monocytes - Non-Classical	PDL1	N/A	N/A	N/A
NKT Cells	PDL1	N/A	N/A	N/A
NKT Cells - Gamma-Delta	PDL1	N/A	N/A	N/A
T Cells - CD4- CD8-	PDL1	N/A	N/A	N/A
T Cells - CD4+ CD8+	PDL1	N/A	N/A	N/A
Tregs	PDL1	N/A	N/A	N/A
mDCs	PDL1	N/A	N/A	N/A
Plasmacytoid Dendritic Cells	PDL1	N/A	N/A	N/A
Monocytes - Non-Classical	CD39	N/A	N/A	N/A
NKT Cells	CD39	N/A	N/A	N/A
NKT Cells - Gamma-Delta	CD39	N/A	N/A	N/A
T Cells - CD4- CD8-	CD39	N/A	N/A	N/A
T Cells - CD4+ CD8+	CD39	N/A	N/A	N/A
Tregs	CD39	N/A	N/A	N/A
mDCs	CD39	N/A	N/A	N/A
Plasmacytoid Dendritic Cells	CD39	N/A	N/A	N/A
Monocytes - Non-Classical	IDO1	N/A	N/A	N/A
NKT Cells	IDO1	N/A	N/A	N/A
NKT Cells - Gamma-Delta	IDO1	N/A	N/A	N/A
T Cells - CD4- CD8-	IDO1	N/A	N/A	N/A
T Cells - CD4+ CD8+	IDO1	N/A	N/A	N/A
Tregs	IDO1	N/A	N/A	N/A
mDCs	IDO1	N/A	N/A	N/A
Plasmacytoid Dendritic Cells	IDO1	N/A	N/A	N/A
Monocytes - Non-Classical	pCREB	N/A	N/A	N/A
NKT Cells	pCREB	N/A	N/A	N/A
NKT Cells - Gamma-Delta	pCREB	N/A	N/A	N/A
T Cells - CD4- CD8-	pCREB	N/A	N/A	N/A
T Cells - CD4+ CD8+	pCREB	N/A	N/A	N/A
Tregs	pCREB	N/A	N/A	N/A
mDCs	pCREB	N/A	N/A	N/A
Plasmacytoid Dendritic Cells	pCREB	N/A	N/A	N/A
Monocytes - Non-Classical	CD73	N/A	N/A	N/A
NKT Cells	CD73	N/A	N/A	N/A
NKT Cells - Gamma-Delta	CD73	N/A	N/A	N/A
T Cells - CD4- CD8-	CD73	N/A	N/A	N/A
T Cells - CD4+ CD8+	CD73	N/A	N/A	N/A
Tregs	CD73	N/A	N/A	N/A
mDCs	CD73	N/A	N/A	N/A
Plasmacytoid Dendritic Cells	CD73	N/A	N/A	N/A
Monocytes - Non-Classical	CTLA4	N/A	N/A	N/A
NKT Cells	CTLA4	N/A	N/A	N/A
NKT Cells - Gamma-Delta	CTLA4	N/A	N/A	N/A
T Cells - CD4- CD8-	CTLA4	N/A	N/A	N/A
T Cells - CD4+ CD8+	CTLA4	N/A	N/A	N/A
Tregs	CTLA4	N/A	N/A	N/A
mDCs	CTLA4	N/A	N/A	N/A
Plasmacytoid Dendritic Cells	CTLA4	N/A	N/A	N/A
Monocytes - Non-Classical	GranB	N/A	N/A	N/A
NKT Cells	GranB	N/A	N/A	N/A
NKT Cells - Gamma-Delta	GranB	N/A	N/A	N/A
T Cells - CD4- CD8-	GranB	N/A	N/A	N/A
T Cells - CD4+ CD8+	GranB	N/A	N/A	N/A
Tregs	GranB	N/A	N/A	N/A
mDCs	GranB	N/A	N/A	N/A
Plasmacytoid Dendritic Cells	GranB	N/A	N/A	N/A
Monocytes - Non-Classical	pS6	N/A	N/A	N/A
NKT Cells	pS6	N/A	N/A	N/A
NKT Cells - Gamma-Delta	pS6	N/A	N/A	N/A
T Cells - CD4- CD8-	pS6	N/A	N/A	N/A
T Cells - CD4+ CD8+	pS6	N/A	N/A	N/A
Tregs	pS6	N/A	N/A	N/A
mDCs	pS6	N/A	N/A	N/A
Plasmacytoid Dendritic Cells	pS6	N/A	N/A	N/A
Monocytes - Non-Classical	HLADR	N/A	N/A	N/A
NKT Cells	HLADR	N/A	N/A	N/A
NKT Cells - Gamma-Delta	HLADR	N/A	N/A	N/A
T Cells - CD4- CD8-	HLADR	N/A	N/A	N/A
T Cells - CD4+ CD8+	HLADR	N/A	N/A	N/A
Tregs	HLADR	N/A	N/A	N/A
mDCs	HLADR	N/A	N/A	N/A
Plasmacytoid Dendritic Cells	HLADR	N/A	N/A	N/A
Monocytes - Non-Classical	PD1	N/A	N/A	N/A
NKT Cells	PD1	N/A	N/A	N/A
NKT Cells - Gamma-Delta	PD1	N/A	N/A	N/A
T Cells - CD4- CD8-	PD1	N/A	N/A	N/A
T Cells - CD4+ CD8+	PD1	N/A	N/A	N/A
Tregs	PD1	N/A	N/A	N/A
mDCs	PD1	N/A	N/A	N/A
Plasmacytoid Dendritic Cells	PD1	N/A	N/A	N/A

## Sheet: Table S6 - SlowVsRapidProg_Base
Supplementary Table S6: Results of the differential cell state marker expression analysis between progression-free survival duration groups at baseline.
FC - fold-change
padj - p-value after Benjamini-Hochberg correction
PBMCs - Perhipheral blood mononuclear cells
Subset_ID	Marker_ID	logFC	p-value	padj
Granulocytes	CD57	-0.004	0.421	1
PBMCs	CD57	-0.022	0.532	1
Granulocytes	OX40	0.006	0.568	1
PBMCs	OX40	0.013	0.464	1
Granulocytes	CD38	-0.054	0.495	1
PBMCs	CD38	-0.101	0.759	1
Granulocytes	LAG3	0.022	0.699	1
PBMCs	LAG3	-0.005	0.646	1
Granulocytes	TIGIT	0.012	0.258	1
PBMCs	TIGIT	0.051	0.381	1
Granulocytes	TIM3	0.015	0.496	1
PBMCs	TIM3	-0.011	0.699	1
Granulocytes	CD86	0.028	0.542	1
PBMCs	CD86	-0.008	0.867	1
Granulocytes	PDL1	0.067	0.282	1
PBMCs	PDL1	0.009	0.597	1
Granulocytes	CD39	-0.059	0.693	1
PBMCs	CD39	0.007	0.964	1
Granulocytes	IDO1	0.107	0.179	1
PBMCs	IDO1	0.034	0.204	1
Granulocytes	pCREB	0.109	0.445	1
PBMCs	pCREB	0.007	0.943	1
Granulocytes	CD73	0.113	0.278	1
PBMCs	CD73	0.072	0.234	1
Granulocytes	CTLA4	0	1	1
PBMCs	CTLA4	0	1	1
Granulocytes	GranB	0.003	0.374	1
PBMCs	GranB	0.085	0.461	1
Granulocytes	pS6	0	1	1
PBMCs	pS6	0	1	1
Granulocytes	HLADR	0.006	0.265	1
PBMCs	HLADR	0.039	0.743	1
Granulocytes	PD1	0	1	1
PBMCs	PD1	0	1	1
T Cells - CD8+ - Naive	CD38	-0.171	0.0032	0.663
T Cells - CD8+ - Effector Memory	HLADR	0.417	0.00372	0.663
T Cells - CD8+ - Effector	CD57	-4.285	0.0299	0.802
T Cells - CD8+ - Effector Memory	CD57	-3.94	0.027	0.802
Plasmacytoid Dendritic Cells	OX40	0.04	0.00816	0.802
T Cells - CD8+ - Effector	TIGIT	-1.221	0.0166	0.802
NK Cells - CD16+	TIM3	-0.229	0.0124	0.802
NK Cells - CD56+++	TIM3	-0.175	0.0107	0.802
T Cells - CD8+ - Effector	TIM3	-0.026	0.0309	0.802
Monocytic MDSCs	IDO1	0.071	0.0318	0.802
NK Cells - CD56+++	IDO1	0.065	0.0213	0.802
Plasmacytoid Dendritic Cells	IDO1	0.084	0.0404	0.802
B Cells - Naive	pCREB	-0.155	0.0347	0.802
Monocytic MDSCs	CD73	0.18	0.0395	0.802
T Cells - CD8+ - Effector Memory	CD73	0.078	0.0365	0.802
T Cells - Gamma-Delta	CD73	0.085	0.0253	0.802
T Cells - CD4+ - Central Memory	GranB	0.025	0.0377	0.802
Plasmacytoid Dendritic Cells	pS6	0.08	0.0302	0.802
T Cells - CD8+ - Effector Memory	CD38	0.114	0.0443	0.833
T Cells - CD8+ - Effector	IDO1	0.05	0.0529	0.899
T Cells - CD8+ - Naive	GranB	0.911	0.0517	0.899
T Cells - CD4+ - Central Memory	OX40	0.06	0.102	0.99
T Cells - CD4+ - Naive	OX40	0.014	0.119	0.99
T Cells - CD8+ - Effector Memory	OX40	0.024	0.0824	0.99
T Cells - Gamma-Delta	CD38	0.144	0.107	0.99
NK Cells - CD16+	LAG3	-0.016	0.141	0.99
T Cells - CD8+ - Effector	LAG3	-0.037	0.12	0.99
T Cells - Gamma-Delta	LAG3	0.02	0.117	0.99
T Cells - CD4+ - Effector Memory	TIGIT	0.115	0.137	0.99
T Cells - CD8+ - Naive	TIGIT	0.591	0.0787	0.99
T Cells - CD4- CD8-	CD86	-0.027	0.111	0.99
Monocytic MDSCs	PDL1	0.051	0.132	0.99
T Cells - CD8+ - Effector Memory	PDL1	0.021	0.0735	0.99
Monocytic MDSCs	CD39	-0.291	0.124	0.99
Plasmacytoid Dendritic Cells	CD39	0.107	0.117	0.99
NKT Cells	IDO1	0.068	0.0959	0.99
T Cells - Gamma-Delta	IDO1	0.044	0.14	0.99
Monocytes - Intermediate	pCREB	0.223	0.115	0.99
B Cells - Memory	CD73	0.076	0.0885	0.99
Monocytes - Classical	CD73	0.124	0.096	0.99
NKT Cells	CD73	0.082	0.135	0.99
T Cells - CD4+ - Central Memory	CD73	0.063	0.0801	0.99
T Cells - CD4+ - Naive	CD73	0.046	0.102	0.99
T Cells - CD8+ - Central Memory	CD73	0.066	0.0757	0.99
T Cells - CD8+ - Effector	CD73	0.068	0.0808	0.99
T Cells - CD8+ - Naive	CD73	0.071	0.0997	0.99
B Cells - Memory	GranB	0.016	0.129	0.99
T Cells - CD4+ - Naive	GranB	0.02	0.127	0.99
T Cells - CD8+ - Effector Memory	GranB	-1.172	0.106	0.99
T Cells - CD4- CD8-	GranB	0.178	0.135	0.99
T Cells - CD8+ - Effector Memory	pS6	-0.263	0.0816	0.99
B Cells - Memory	CD57	0	1	1
B Cells - Naive	CD57	0	1	1
Monocytic MDSCs	CD57	0	1	1
Monocytes - Classical	CD57	0	1	1
Monocytes - Intermediate	CD57	-0.008	0.354	1
Monocytes - Non-Classical	CD57	0	1	1
NKT Cells	CD57	-1.691	0.468	1
NK Cells - CD16+	CD57	-0.719	0.558	1
NK Cells - CD56+++	CD57	0	1	1
T Cells - CD4+ - Central Memory	CD57	0	1	1
T Cells - CD4+ - Effector Memory	CD57	-0.051	0.422	1
T Cells - CD4+ - Naive	CD57	0	1	1
T Cells - CD8+ - Central Memory	CD57	-0.058	0.212	1
T Cells - CD8+ - Naive	CD57	0.027	0.491	1
T Cells - CD4- CD8-	CD57	0.157	0.461	1
T Cells - Gamma-Delta	CD57	0.679	0.193	1
Tregs	CD57	0	1	1
Myeloid Dendritic Cells - Type 2	CD57	0	1	1
Plasmacytoid Dendritic Cells	CD57	-0.004	0.285	1
B Cells - Memory	OX40	0.011	0.535	1
B Cells - Naive	OX40	0.004	0.819	1
Monocytic MDSCs	OX40	-0.005	0.36	1
Monocytes - Classical	OX40	0.003	0.724	1
Monocytes - Intermediate	OX40	-0.003	0.587	1
Monocytes - Non-Classical	OX40	0.007	0.299	1
NKT Cells	OX40	-0.003	0.683	1
NK Cells - CD16+	OX40	0	1	1
NK Cells - CD56+++	OX40	0	1	1
T Cells - CD4+ - Effector Memory	OX40	0.045	0.324	1
T Cells - CD8+ - Central Memory	OX40	0.026	0.174	1
T Cells - CD8+ - Effector	OX40	-0.018	0.156	1
T Cells - CD8+ - Naive	OX40	0.001	0.939	1
T Cells - CD4- CD8-	OX40	-0.002	0.891	1
T Cells - Gamma-Delta	OX40	-0.008	0.324	1
Tregs	OX40	0.035	0.298	1
Myeloid Dendritic Cells - Type 2	OX40	0.008	0.78	1
B Cells - Memory	CD38	-0.036	0.807	1
B Cells - Naive	CD38	-0.122	0.307	1
Monocytic MDSCs	CD38	0.025	0.873	1
Monocytes - Classical	CD38	-0.045	0.63	1
Monocytes - Intermediate	CD38	-0.098	0.311	1
Monocytes - Non-Classical	CD38	-0.001	0.978	1
NKT Cells	CD38	0.007	0.912	1
NK Cells - CD16+	CD38	0.251	0.441	1
NK Cells - CD56+++	CD38	0.156	0.732	1
T Cells - CD4+ - Central Memory	CD38	-0.096	0.398	1
T Cells - CD4+ - Effector Memory	CD38	0.043	0.369	1
T Cells - CD4+ - Naive	CD38	0.039	0.826	1
T Cells - CD8+ - Central Memory	CD38	0.014	0.683	1
T Cells - CD8+ - Effector	CD38	0.062	0.386	1
T Cells - CD4- CD8-	CD38	-0.058	0.783	1
Tregs	CD38	-0.388	0.217	1
Myeloid Dendritic Cells - Type 2	CD38	0.076	0.573	1
Plasmacytoid Dendritic Cells	CD38	0.171	0.474	1
B Cells - Memory	LAG3	0.015	0.48	1
B Cells - Naive	LAG3	-0.01	0.522	1
Monocytic MDSCs	LAG3	-0.015	0.256	1
Monocytes - Classical	LAG3	0.002	0.921	1
Monocytes - Intermediate	LAG3	-0.011	0.717	1
Monocytes - Non-Classical	LAG3	-0.007	0.758	1
NKT Cells	LAG3	0.027	0.295	1
NK Cells - CD56+++	LAG3	0.008	0.658	1
T Cells - CD4+ - Central Memory	LAG3	0	1	1
T Cells - CD4+ - Effector Memory	LAG3	0.003	0.469	1
T Cells - CD4+ - Naive	LAG3	0.007	0.57	1
T Cells - CD8+ - Central Memory	LAG3	0.001	0.595	1
T Cells - CD8+ - Effector Memory	LAG3	0	1	1
T Cells - CD8+ - Naive	LAG3	-0.005	0.588	1
T Cells - CD4- CD8-	LAG3	0.003	0.923	1
Tregs	LAG3	-0.004	0.562	1
Myeloid Dendritic Cells - Type 2	LAG3	-0.022	0.561	1
Plasmacytoid Dendritic Cells	LAG3	0.006	0.872	1
B Cells - Memory	TIGIT	0	1	1
B Cells - Naive	TIGIT	0	1	1
Monocytic MDSCs	TIGIT	0	1	1
Monocytes - Classical	TIGIT	0	1	1
Monocytes - Intermediate	TIGIT	0	1	1
Monocytes - Non-Classical	TIGIT	0	1	1
NKT Cells	TIGIT	0.103	0.861	1
NK Cells - CD16+	TIGIT	-0.172	0.435	1
NK Cells - CD56+++	TIGIT	-0.439	0.195	1
T Cells - CD4+ - Central Memory	TIGIT	0.05	0.276	1
T Cells - CD4+ - Naive	TIGIT	0	1	1
T Cells - CD8+ - Central Memory	TIGIT	0.214	0.403	1
T Cells - CD8+ - Effector Memory	TIGIT	0.188	0.461	1
T Cells - CD4- CD8-	TIGIT	0.535	0.288	1
T Cells - Gamma-Delta	TIGIT	-0.086	0.856	1
Tregs	TIGIT	-0.179	0.535	1
Myeloid Dendritic Cells - Type 2	TIGIT	0	1	1
Plasmacytoid Dendritic Cells	TIGIT	0.003	0.972	1
B Cells - Memory	TIM3	-0.004	0.527	1
B Cells - Naive	TIM3	0	1	1
Monocytic MDSCs	TIM3	-0.029	0.622	1
Monocytes - Classical	TIM3	-0.102	0.21	1
Monocytes - Intermediate	TIM3	-0.154	0.201	1
Monocytes - Non-Classical	TIM3	-0.048	0.374	1
NKT Cells	TIM3	0	1	1
T Cells - CD4+ - Central Memory	TIM3	0	1	1
T Cells - CD4+ - Effector Memory	TIM3	0	1	1
T Cells - CD4+ - Naive	TIM3	0	1	1
T Cells - CD8+ - Central Memory	TIM3	0	1	1
T Cells - CD8+ - Effector Memory	TIM3	0	1	1
T Cells - CD8+ - Naive	TIM3	0	0.387	1
T Cells - CD4- CD8-	TIM3	0.024	0.783	1
T Cells - Gamma-Delta	TIM3	0	1	1
Tregs	TIM3	-0.011	0.146	1
Myeloid Dendritic Cells - Type 2	TIM3	-0.354	0.188	1
Plasmacytoid Dendritic Cells	TIM3	-0.02	0.259	1
B Cells - Memory	CD86	-0.004	0.898	1
B Cells - Naive	CD86	0	1	1
Monocytic MDSCs	CD86	-0.227	0.213	1
Monocytes - Classical	CD86	-0.212	0.255	1
Monocytes - Intermediate	CD86	-0.038	0.802	1
Monocytes - Non-Classical	CD86	-0.125	0.561	1
NKT Cells	CD86	0	1	1
NK Cells - CD16+	CD86	0	1	1
NK Cells - CD56+++	CD86	0	1	1
T Cells - CD4+ - Central Memory	CD86	0.002	0.401	1
T Cells - CD4+ - Effector Memory	CD86	0	1	1
T Cells - CD4+ - Naive	CD86	0.001	0.39	1
T Cells - CD8+ - Central Memory	CD86	0	1	1
T Cells - CD8+ - Effector	CD86	0	1	1
T Cells - CD8+ - Effector Memory	CD86	0	1	1
T Cells - CD8+ - Naive	CD86	0	1	1
T Cells - Gamma-Delta	CD86	0	1	1
Tregs	CD86	0.003	0.68	1
Myeloid Dendritic Cells - Type 2	CD86	-0.074	0.385	1
Plasmacytoid Dendritic Cells	CD86	0.009	0.787	1
B Cells - Memory	PDL1	0.023	0.504	1
B Cells - Naive	PDL1	0.002	0.906	1
Monocytes - Classical	PDL1	0.027	0.419	1
Monocytes - Intermediate	PDL1	0.001	0.98	1
Monocytes - Non-Classical	PDL1	0.007	0.813	1
NKT Cells	PDL1	0.024	0.406	1
NK Cells - CD16+	PDL1	0.01	0.535	1
NK Cells - CD56+++	PDL1	-0.013	0.451	1
T Cells - CD4+ - Central Memory	PDL1	0.005	0.626	1
T Cells - CD4+ - Effector Memory	PDL1	-0.007	0.7	1
T Cells - CD4+ - Naive	PDL1	0.001	0.931	1
T Cells - CD8+ - Central Memory	PDL1	-0.002	0.859	1
T Cells - CD8+ - Effector	PDL1	0.016	0.377	1
T Cells - CD8+ - Naive	PDL1	0.015	0.467	1
T Cells - CD4- CD8-	PDL1	0.002	0.919	1
T Cells - Gamma-Delta	PDL1	0.028	0.21	1
Tregs	PDL1	0.015	0.211	1
Myeloid Dendritic Cells - Type 2	PDL1	0.021	0.621	1
Plasmacytoid Dendritic Cells	PDL1	0.038	0.528	1
B Cells - Memory	CD39	0.126	0.251	1
B Cells - Naive	CD39	-0.15	0.611	1
Monocytes - Classical	CD39	-0.172	0.27	1
Monocytes - Intermediate	CD39	-0.153	0.558	1
Monocytes - Non-Classical	CD39	0.084	0.7	1
NKT Cells	CD39	0	1	1
NK Cells - CD16+	CD39	0.047	0.3	1
NK Cells - CD56+++	CD39	0.017	0.711	1
T Cells - CD4+ - Central Memory	CD39	0.003	0.734	1
T Cells - CD4+ - Effector Memory	CD39	0.011	0.507	1
T Cells - CD4+ - Naive	CD39	0	1	1
T Cells - CD8+ - Central Memory	CD39	0	1	1
T Cells - CD8+ - Effector	CD39	0	1	1
T Cells - CD8+ - Effector Memory	CD39	-0.001	0.808	1
T Cells - CD8+ - Naive	CD39	0	1	1
T Cells - CD4- CD8-	CD39	0.017	0.534	1
T Cells - Gamma-Delta	CD39	0	1	1
Tregs	CD39	-0.964	0.245	1
Myeloid Dendritic Cells - Type 2	CD39	0.053	0.793	1
B Cells - Memory	IDO1	0.073	0.352	1
B Cells - Naive	IDO1	0.002	0.963	1
Monocytes - Classical	IDO1	0.036	0.242	1
Monocytes - Intermediate	IDO1	0.035	0.462	1
Monocytes - Non-Classical	IDO1	0.046	0.176	1
NK Cells - CD16+	IDO1	0.039	0.178	1
T Cells - CD4+ - Central Memory	IDO1	0.036	0.168	1
T Cells - CD4+ - Effector Memory	IDO1	0.021	0.459	1
T Cells - CD4+ - Naive	IDO1	0.03	0.266	1
T Cells - CD8+ - Central Memory	IDO1	0.038	0.17	1
T Cells - CD8+ - Effector Memory	IDO1	0.005	0.764	1
T Cells - CD8+ - Naive	IDO1	0.046	0.166	1
T Cells - CD4- CD8-	IDO1	0.031	0.438	1
Tregs	IDO1	0.043	0.252	1
Myeloid Dendritic Cells - Type 2	IDO1	0.032	0.449	1
B Cells - Memory	pCREB	-0.111	0.289	1
Monocytic MDSCs	pCREB	0.165	0.308	1
Monocytes - Classical	pCREB	0.256	0.17	1
Monocytes - Non-Classical	pCREB	0.029	0.875	1
NKT Cells	pCREB	0.122	0.595	1
NK Cells - CD16+	pCREB	-0.099	0.372	1
NK Cells - CD56+++	pCREB	-0.053	0.776	1
T Cells - CD4+ - Central Memory	pCREB	-0.062	0.351	1
T Cells - CD4+ - Effector Memory	pCREB	-0.069	0.499	1
T Cells - CD4+ - Naive	pCREB	-0.076	0.263	1
T Cells - CD8+ - Central Memory	pCREB	-0.124	0.384	1
T Cells - CD8+ - Effector	pCREB	0.127	0.33	1
T Cells - CD8+ - Effector Memory	pCREB	0.149	0.275	1
T Cells - CD8+ - Naive	pCREB	0.115	0.397	1
T Cells - CD4- CD8-	pCREB	-0.043	0.753	1
T Cells - Gamma-Delta	pCREB	-0.059	0.668	1
Tregs	pCREB	0.024	0.719	1
Myeloid Dendritic Cells - Type 2	pCREB	0.077	0.609	1
Plasmacytoid Dendritic Cells	pCREB	0.08	0.499	1
B Cells - Naive	CD73	0.022	0.38	1
Monocytes - Intermediate	CD73	0.052	0.545	1
Monocytes - Non-Classical	CD73	0.042	0.603	1
NK Cells - CD16+	CD73	0.071	0.239	1
NK Cells - CD56+++	CD73	0.044	0.266	1
T Cells - CD4+ - Effector Memory	CD73	0.054	0.281	1
T Cells - CD4- CD8-	CD73	0.059	0.322	1
Tregs	CD73	0.05	0.216	1
Myeloid Dendritic Cells - Type 2	CD73	0.088	0.25	1
Plasmacytoid Dendritic Cells	CD73	0.117	0.297	1
B Cells - Memory	CTLA4	0	1	1
B Cells - Naive	CTLA4	0	1	1
Monocytic MDSCs	CTLA4	0	1	1
Monocytes - Classical	CTLA4	0	1	1
Monocytes - Intermediate	CTLA4	0.004	0.787	1
Monocytes - Non-Classical	CTLA4	0.004	0.86	1
NKT Cells	CTLA4	0	1	1
NK Cells - CD16+	CTLA4	0	1	1
NK Cells - CD56+++	CTLA4	0	1	1
T Cells - CD4+ - Central Memory	CTLA4	0	1	1
T Cells - CD4+ - Effector Memory	CTLA4	0	1	1
T Cells - CD4+ - Naive	CTLA4	0	1	1
T Cells - CD8+ - Central Memory	CTLA4	0	1	1
T Cells - CD8+ - Effector	CTLA4	0	1	1
T Cells - CD8+ - Effector Memory	CTLA4	0	1	1
T Cells - CD8+ - Naive	CTLA4	0	1	1
T Cells - CD4- CD8-	CTLA4	0	1	1
T Cells - Gamma-Delta	CTLA4	0	1	1
Tregs	CTLA4	-0.078	0.536	1
Myeloid Dendritic Cells - Type 2	CTLA4	0	1	1
Plasmacytoid Dendritic Cells	CTLA4	0	1	1
B Cells - Naive	GranB	0	1	1
Monocytic MDSCs	GranB	0	1	1
Monocytes - Classical	GranB	0	1	1
Monocytes - Intermediate	GranB	0.007	0.261	1
Monocytes - Non-Classical	GranB	0	1	1
NKT Cells	GranB	0.803	0.617	1
NK Cells - CD16+	GranB	-0.251	0.404	1
NK Cells - CD56+++	GranB	0.197	0.275	1
T Cells - CD4+ - Effector Memory	GranB	-0.259	0.282	1
T Cells - CD8+ - Central Memory	GranB	-0.048	0.811	1
T Cells - CD8+ - Effector	GranB	-0.329	0.238	1
T Cells - Gamma-Delta	GranB	-0.01	0.983	1
Tregs	GranB	0.026	0.181	1
Myeloid Dendritic Cells - Type 2	GranB	0.002	0.695	1
Plasmacytoid Dendritic Cells	GranB	0.189	0.437	1
B Cells - Memory	pS6	0	1	1
B Cells - Naive	pS6	0	1	1
Monocytic MDSCs	pS6	0	1	1
Monocytes - Classical	pS6	0	1	1
Monocytes - Intermediate	pS6	-0.007	0.728	1
Monocytes - Non-Classical	pS6	0	1	1
NKT Cells	pS6	-0.005	0.976	1
NK Cells - CD16+	pS6	-0.079	0.43	1
NK Cells - CD56+++	pS6	0	1	1
T Cells - CD4+ - Central Memory	pS6	0	1	1
T Cells - CD4+ - Effector Memory	pS6	0	1	1
T Cells - CD4+ - Naive	pS6	0	1	1
T Cells - CD8+ - Central Memory	pS6	0	1	1
T Cells - CD8+ - Effector	pS6	-0.073	0.433	1
T Cells - CD8+ - Naive	pS6	0	1	1
T Cells - CD4- CD8-	pS6	0	1	1
T Cells - Gamma-Delta	pS6	0.035	0.4	1
Tregs	pS6	0	1	1
Myeloid Dendritic Cells - Type 2	pS6	-0.004	0.935	1
B Cells - Memory	HLADR	-0.031	0.87	1
B Cells - Naive	HLADR	0.141	0.589	1
Monocytic MDSCs	HLADR	-0.092	0.629	1
Monocytes - Classical	HLADR	-0.059	0.877	1
Monocytes - Intermediate	HLADR	-0.039	0.894	1
Monocytes - Non-Classical	HLADR	0	1	1
NKT Cells	HLADR	0.131	0.266	1
NK Cells - CD16+	HLADR	-0.034	0.32	1
NK Cells - CD56+++	HLADR	-0.058	0.734	1
T Cells - CD4+ - Central Memory	HLADR	0	1	1
T Cells - CD4+ - Effector Memory	HLADR	0.311	0.299	1
T Cells - CD4+ - Naive	HLADR	0	1	1
T Cells - CD8+ - Central Memory	HLADR	0.06	0.335	1
T Cells - CD8+ - Effector	HLADR	0.285	0.189	1
T Cells - CD8+ - Naive	HLADR	0.173	0.167	1
T Cells - CD4- CD8-	HLADR	0.261	0.382	1
T Cells - Gamma-Delta	HLADR	0.139	0.443	1
Tregs	HLADR	-0.358	0.58	1
Myeloid Dendritic Cells - Type 2	HLADR	-0.163	0.64	1
Plasmacytoid Dendritic Cells	HLADR	0.303	0.247	1
B Cells - Memory	PD1	0	1	1
B Cells - Naive	PD1	0.002	0.699	1
Monocytic MDSCs	PD1	0	1	1
Monocytes - Classical	PD1	0	1	1
Monocytes - Intermediate	PD1	0.019	0.539	1
Monocytes - Non-Classical	PD1	0	1	1
NKT Cells	PD1	-0.021	0.346	1
NK Cells - CD16+	PD1	0	1	1
NK Cells - CD56+++	PD1	0	1	1
T Cells - CD4+ - Central Memory	PD1	0.063	0.187	1
T Cells - CD4+ - Effector Memory	PD1	0.119	0.507	1
T Cells - CD4+ - Naive	PD1	0	1	1
T Cells - CD8+ - Central Memory	PD1	0.097	0.617	1
T Cells - CD8+ - Effector	PD1	-0.007	0.277	1
T Cells - CD8+ - Effector Memory	PD1	0.238	0.329	1
T Cells - CD8+ - Naive	PD1	0.002	0.532	1
T Cells - CD4- CD8-	PD1	0.005	0.731	1
T Cells - Gamma-Delta	PD1	0.02	0.508	1
Tregs	PD1	0.005	0.921	1
Myeloid Dendritic Cells - Type 2	PD1	-0.02	0.795	1
Plasmacytoid Dendritic Cells	PD1	0.002	0.906	1
Plasmablasts	CD57	N/A	N/A	N/A
T Cells - CD4+ CD8+	CD57	N/A	N/A	N/A
Myeloid Dendritic Cells - Type 1	CD57	N/A	N/A	N/A
Plasmablasts	OX40	N/A	N/A	N/A
T Cells - CD4+ CD8+	OX40	N/A	N/A	N/A
Myeloid Dendritic Cells - Type 1	OX40	N/A	N/A	N/A
Plasmablasts	CD38	N/A	N/A	N/A
T Cells - CD4+ CD8+	CD38	N/A	N/A	N/A
Myeloid Dendritic Cells - Type 1	CD38	N/A	N/A	N/A
Plasmablasts	LAG3	N/A	N/A	N/A
T Cells - CD4+ CD8+	LAG3	N/A	N/A	N/A
Myeloid Dendritic Cells - Type 1	LAG3	N/A	N/A	N/A
Plasmablasts	TIGIT	N/A	N/A	N/A
T Cells - CD4+ CD8+	TIGIT	N/A	N/A	N/A
Myeloid Dendritic Cells - Type 1	TIGIT	N/A	N/A	N/A
Plasmablasts	TIM3	N/A	N/A	N/A
T Cells - CD4+ CD8+	TIM3	N/A	N/A	N/A
Myeloid Dendritic Cells - Type 1	TIM3	N/A	N/A	N/A
Plasmablasts	CD86	N/A	N/A	N/A
T Cells - CD4+ CD8+	CD86	N/A	N/A	N/A
Myeloid Dendritic Cells - Type 1	CD86	N/A	N/A	N/A
Plasmablasts	PDL1	N/A	N/A	N/A
T Cells - CD4+ CD8+	PDL1	N/A	N/A	N/A
Myeloid Dendritic Cells - Type 1	PDL1	N/A	N/A	N/A
Plasmablasts	CD39	N/A	N/A	N/A
T Cells - CD4+ CD8+	CD39	N/A	N/A	N/A
Myeloid Dendritic Cells - Type 1	CD39	N/A	N/A	N/A
Plasmablasts	IDO1	N/A	N/A	N/A
T Cells - CD4+ CD8+	IDO1	N/A	N/A	N/A
Myeloid Dendritic Cells - Type 1	IDO1	N/A	N/A	N/A
Plasmablasts	pCREB	N/A	N/A	N/A
T Cells - CD4+ CD8+	pCREB	N/A	N/A	N/A
Myeloid Dendritic Cells - Type 1	pCREB	N/A	N/A	N/A
Plasmablasts	CD73	N/A	N/A	N/A
T Cells - CD4+ CD8+	CD73	N/A	N/A	N/A
Myeloid Dendritic Cells - Type 1	CD73	N/A	N/A	N/A
Plasmablasts	CTLA4	N/A	N/A	N/A
T Cells - CD4+ CD8+	CTLA4	N/A	N/A	N/A
Myeloid Dendritic Cells - Type 1	CTLA4	N/A	N/A	N/A
Plasmablasts	GranB	N/A	N/A	N/A
T Cells - CD4+ CD8+	GranB	N/A	N/A	N/A
Myeloid Dendritic Cells - Type 1	GranB	N/A	N/A	N/A
Plasmablasts	pS6	N/A	N/A	N/A
T Cells - CD4+ CD8+	pS6	N/A	N/A	N/A
Myeloid Dendritic Cells - Type 1	pS6	N/A	N/A	N/A
Plasmablasts	HLADR	N/A	N/A	N/A
T Cells - CD4+ CD8+	HLADR	N/A	N/A	N/A
Myeloid Dendritic Cells - Type 1	HLADR	N/A	N/A	N/A
Plasmablasts	PD1	N/A	N/A	N/A
T Cells - CD4+ CD8+	PD1	N/A	N/A	N/A
Myeloid Dendritic Cells - Type 1	PD1	N/A	N/A	N/A

## Sheet: Table S7 - SlowVsRapidProg_2Cyc
Supplementary Table S7: Results of the differential cell state marker expression analysis between progression-free survival duration groups at treatment cycle two.
FC - fold-change
padj - p-value after Benjamini-Hochberg correction
PBMCs - Perhipheral blood mononuclear cells
Subset_ID	Marker_ID	logFC	p-value	padj
Granulocytes	CD57	0.014	0.396	1
PBMCs	CD57	-0.066	0.197	1
Granulocytes	OX40	0.007	0.388	1
PBMCs	OX40	0.014	0.457	1
Granulocytes	CD38	0.002	0.95	1
PBMCs	CD38	-0.159	0.475	1
Granulocytes	LAG3	0.024	0.657	1
PBMCs	LAG3	0.005	0.659	1
Granulocytes	TIGIT	0.007	0.577	1
PBMCs	TIGIT	-0.023	0.416	1
Granulocytes	TIM3	-0.012	0.746	1
PBMCs	TIM3	-0.02	0.479	1
Granulocytes	CD86	-0.014	0.818	1
PBMCs	CD86	0.013	0.833	1
Granulocytes	PDL1	-0.06	0.55	1
PBMCs	PDL1	-0.002	0.918	1
Granulocytes	CD39	0.136	0.311	1
PBMCs	CD39	0.013	0.963	1
Granulocytes	IDO1	-0.003	0.961	1
PBMCs	IDO1	-0.017	0.347	1
Granulocytes	pCREB	0.026	0.862	1
PBMCs	pCREB	-0.062	0.467	1
Granulocytes	CD73	0.006	0.955	1
PBMCs	CD73	-0.008	0.872	1
Granulocytes	CTLA4	0	1	1
PBMCs	CTLA4	0	1	1
Granulocytes	GranB	0.008	0.238	1
PBMCs	GranB	-0.031	0.662	1
Granulocytes	pS6	0	1	1
PBMCs	pS6	-0.006	0.161	1
Granulocytes	HLADR	0.007	0.568	1
PBMCs	HLADR	0.04	0.935	1
Granulocytes	PD1	0	1	1
PBMCs	PD1	0	1	1
T Cells - CD8+ - Effector Memory	IDO1	-0.032	0.00614	1
T Cells - CD4- CD8-	CD86	-0.049	0.00634	1
T Cells - CD8+ - Naive	CD38	-0.245	0.00915	1
T Cells - CD8+ - Effector Memory	CD38	-0.089	0.0135	1
T Cells - CD4- CD8-	CD39	-0.282	0.02	1
T Cells - CD4- CD8-	CD38	-1.967	0.0226	1
T Cells - CD8+ - Effector	CD57	-4.122	0.0307	1
B Cells - Naive	pCREB	-0.103	0.0321	1
NKT Cells	LAG3	0.036	0.0381	1
T Cells - CD4+ - Central Memory	GranB	0.027	0.0384	1
T Cells - CD4- CD8-	LAG3	-0.052	0.0386	1
T Cells - CD8+ - Effector Memory	CD57	-3.791	0.0388	1
T Cells - CD8+ - Effector Memory	pS6	-0.258	0.0452	1
T Cells - CD4- CD8-	OX40	-0.037	0.0502	1
T Cells - CD4- CD8-	CTLA4	-0.02	0.0518	1
T Cells - CD8+ - Effector	TIGIT	-0.939	0.0532	1
NK Cells - CD56+++	TIM3	-0.169	0.057	1
T Cells - CD8+ - Effector Memory	OX40	0.026	0.0574	1
T Cells - CD4- CD8-	IDO1	-0.062	0.0575	1
T Cells - CD8+ - Effector	IDO1	-0.023	0.0659	1
T Cells - CD8+ - Effector	HLADR	0.248	0.0692	1
T Cells - CD8+ - Naive	GranB	1.035	0.0724	1
T Cells - CD8+ - Effector	GranB	-0.404	0.0769	1
T Cells - CD4- CD8-	PDL1	-0.039	0.0776	1
T Cells - CD4- CD8-	TIM3	-0.49	0.0814	1
T Cells - CD8+ - Effector Memory	GranB	-0.981	0.0872	1
Monocytes - Intermediate	CD86	0.121	0.0992	1
T Cells - CD8+ - Effector Memory	HLADR	0.212	0.101	1
NKT Cells	HLADR	0.19	0.116	1
NK Cells - CD16+	GranB	-0.476	0.117	1
T Cells - CD8+ - Effector	TIM3	-0.019	0.122	1
T Cells - CD8+ - Effector	PD1	-0.034	0.122	1
T Cells - CD8+ - Effector	pS6	-0.128	0.124	1
NK Cells - CD16+	IDO1	-0.025	0.126	1
NK Cells - CD16+	PDL1	-0.017	0.134	1
T Cells - CD4- CD8-	HLADR	-0.733	0.135	1
Monocytes - Non-Classical	CD86	0.19	0.137	1
NK Cells - CD16+	pS6	-0.175	0.137	1
Tregs	IDO1	-0.022	0.145	1
T Cells - CD8+ - Naive	TIGIT	0.54	0.151	1
Monocytes - Classical	CD38	0.138	0.157	1
T Cells - CD4+ - Central Memory	CD86	0.004	0.158	1
T Cells - CD4+ - Effector Memory	CD57	-0.125	0.165	1
Tregs	CD86	-0.011	0.173	1
Monocytes - Non-Classical	PDL1	-0.026	0.175	1
T Cells - CD8+ - Naive	HLADR	0.169	0.18	1
T Cells - CD4+ - Effector Memory	GranB	-0.713	0.183	1
T Cells - CD8+ - Central Memory	pCREB	-0.147	0.202	1
T Cells - CD8+ - Effector	OX40	-0.018	0.214	1
T Cells - CD8+ - Central Memory	OX40	0.031	0.217	1
NK Cells - CD16+	CD57	-1.524	0.221	1
NK Cells - CD56+++	CD39	-0.051	0.223	1
B Cells - Memory	pCREB	-0.118	0.228	1
Myeloid Dendritic Cells - Type 2	CD57	-0.004	0.231	1
T Cells - CD4- CD8-	CD73	-0.072	0.231	1
T Cells - Gamma-Delta	pCREB	-0.122	0.234	1
T Cells - CD8+ - Central Memory	CD57	-0.057	0.237	1
Monocytes - Classical	CD86	-0.13	0.237	1
T Cells - Gamma-Delta	LAG3	0.019	0.239	1
T Cells - CD4+ - Central Memory	OX40	0.059	0.24	1
B Cells - Memory	CD39	-0.153	0.24	1
T Cells - CD4- CD8-	CD57	-0.146	0.241	1
T Cells - CD8+ - Effector Memory	pCREB	0.159	0.242	1
NK Cells - CD56+++	CD38	-0.256	0.243	1
NKT Cells	PD1	-0.033	0.256	1
T Cells - CD4+ - Effector Memory	LAG3	-0.002	0.257	1
T Cells - CD4+ - Naive	LAG3	0.008	0.258	1
Monocytic MDSCs	LAG3	0.018	0.26	1
T Cells - CD4+ - Naive	GranB	0.016	0.26	1
B Cells - Memory	GranB	0.016	0.266	1
T Cells - CD4+ - Effector Memory	HLADR	0.301	0.274	1
T Cells - CD8+ - Effector Memory	PD1	0.222	0.276	1
T Cells - Gamma-Delta	CD57	-0.134	0.277	1
Tregs	CD39	-0.735	0.279	1
Monocytic MDSCs	IDO1	-0.023	0.289	1
T Cells - CD4+ - Central Memory	pCREB	-0.058	0.289	1
Monocytic MDSCs	CD73	0.043	0.294	1
NK Cells - CD56+++	HLADR	-0.145	0.294	1
B Cells - Naive	CD73	-0.037	0.3	1
T Cells - Gamma-Delta	IDO1	-0.014	0.301	1
NKT Cells	CD57	-2.225	0.302	1
B Cells - Naive	CD38	-0.171	0.302	1
Monocytes - Classical	IDO1	-0.016	0.307	1
Monocytes - Intermediate	GranB	0.009	0.317	1
Monocytic MDSCs	CD39	-0.132	0.318	1
T Cells - CD4+ - Naive	IDO1	-0.019	0.318	1
Monocytic MDSCs	CD86	-0.114	0.333	1
T Cells - CD4+ - Effector Memory	OX40	0.075	0.335	1
T Cells - CD8+ - Effector	pCREB	-0.072	0.339	1
Myeloid Dendritic Cells - Type 2	pCREB	-0.139	0.341	1
Monocytes - Classical	CD39	-0.085	0.342	1
NK Cells - CD56+++	OX40	0.002	0.343	1
T Cells - CD8+ - Effector	CD38	-0.071	0.348	1
Tregs	GranB	0.023	0.351	1
B Cells - Memory	CD57	-0.007	0.356	1
T Cells - CD4+ - Central Memory	IDO1	-0.012	0.357	1
B Cells - Naive	PD1	-0.005	0.357	1
T Cells - CD4+ - Naive	CD86	0	0.361	1
Monocytes - Intermediate	CD57	-0.006	0.364	1
T Cells - CD8+ - Effector Memory	TIGIT	0.166	0.367	1
Tregs	HLADR	-0.436	0.383	1
T Cells - CD8+ - Central Memory	GranB	-0.285	0.384	1
NK Cells - CD56+++	CD73	-0.036	0.391	1
T Cells - CD8+ - Naive	LAG3	0.007	0.392	1
T Cells - CD4+ - Central Memory	PD1	0.043	0.398	1
Myeloid Dendritic Cells - Type 2	CD38	0.121	0.407	1
NK Cells - CD56+++	TIGIT	-0.325	0.407	1
Monocytes - Non-Classical	LAG3	0.008	0.412	1
T Cells - CD4+ - Effector Memory	CD38	-0.02	0.413	1
T Cells - CD8+ - Central Memory	PDL1	-0.013	0.439	1
NK Cells - CD16+	TIGIT	-0.157	0.44	1
NK Cells - CD56+++	PDL1	-0.009	0.44	1
T Cells - CD4- CD8-	PD1	-0.035	0.446	1
NKT Cells	IDO1	-0.014	0.447	1
T Cells - CD8+ - Central Memory	HLADR	0.056	0.447	1
NK Cells - CD16+	HLADR	-0.034	0.454	1
T Cells - CD8+ - Central Memory	IDO1	-0.01	0.469	1
T Cells - CD8+ - Central Memory	TIGIT	0.188	0.474	1
T Cells - Gamma-Delta	OX40	-0.006	0.475	1
T Cells - CD4+ - Naive	PDL1	-0.008	0.479	1
Monocytes - Intermediate	pCREB	-0.174	0.481	1
Tregs	OX40	0.025	0.495	1
NK Cells - CD16+	CD39	0.043	0.495	1
Monocytic MDSCs	HLADR	-0.128	0.496	1
Monocytes - Intermediate	CD39	-0.165	0.501	1
B Cells - Naive	IDO1	-0.031	0.501	1
Monocytes - Non-Classical	pS6	0.007	0.503	1
T Cells - CD8+ - Central Memory	PD1	0.124	0.507	1
NK Cells - CD16+	TIM3	0.041	0.509	1
T Cells - CD8+ - Naive	pCREB	0.034	0.516	1
Monocytes - Intermediate	LAG3	-0.012	0.52	1
NK Cells - CD56+++	IDO1	0.013	0.521	1
Monocytic MDSCs	TIM3	0.02	0.53	1
T Cells - CD4- CD8-	TIGIT	-0.321	0.532	1
T Cells - Gamma-Delta	GranB	-0.229	0.533	1
NK Cells - CD56+++	LAG3	-0.008	0.541	1
Monocytes - Intermediate	CTLA4	0.009	0.544	1
T Cells - CD4+ - Effector Memory	pCREB	-0.054	0.546	1
T Cells - CD4+ - Effector Memory	PD1	-0.107	0.552	1
Monocytes - Classical	OX40	0.003	0.553	1
Tregs	CD38	-0.055	0.557	1
B Cells - Memory	CD38	0.075	0.567	1
NK Cells - CD16+	CD73	-0.025	0.57	1
NKT Cells	OX40	0.01	0.572	1
T Cells - CD8+ - Naive	OX40	-0.005	0.574	1
T Cells - CD4+ - Central Memory	PDL1	-0.011	0.574	1
NK Cells - CD56+++	GranB	0.129	0.582	1
Monocytes - Intermediate	IDO1	-0.017	0.592	1
B Cells - Memory	HLADR	-0.118	0.6	1
T Cells - CD8+ - Naive	PDL1	0.006	0.604	1
Monocytes - Non-Classical	TIM3	0.036	0.606	1
NK Cells - CD16+	LAG3	-0.005	0.607	1
T Cells - CD8+ - Naive	PD1	0.012	0.607	1
T Cells - CD4+ - Effector Memory	CD39	0.002	0.61	1
B Cells - Naive	CD39	-0.171	0.622	1
T Cells - CD8+ - Effector	LAG3	-0.01	0.623	1
T Cells - CD8+ - Naive	CD57	0.023	0.629	1
B Cells - Naive	OX40	0.01	0.632	1
Monocytes - Classical	CD73	0.022	0.65	1
B Cells - Naive	HLADR	0.132	0.656	1
B Cells - Memory	CD86	-0.013	0.657	1
T Cells - Gamma-Delta	CD38	0.046	0.663	1
NKT Cells	GranB	0.544	0.668	1
Monocytic MDSCs	CD38	0.087	0.676	1
T Cells - Gamma-Delta	pS6	-0.01	0.678	1
Monocytes - Non-Classical	CD73	-0.024	0.679	1
T Cells - CD8+ - Effector Memory	PDL1	0.006	0.685	1
T Cells - CD8+ - Effector	PDL1	0.007	0.687	1
T Cells - Gamma-Delta	PD1	0.01	0.696	1
T Cells - CD4+ - Effector Memory	IDO1	-0.007	0.7	1
Tregs	PD1	0.03	0.701	1
B Cells - Memory	OX40	0.01	0.703	1
NKT Cells	CD73	0.019	0.703	1
B Cells - Naive	PDL1	0.007	0.704	1
Monocytic MDSCs	PDL1	0.007	0.709	1
B Cells - Memory	PDL1	-0.016	0.716	1
Myeloid Dendritic Cells - Type 2	CD86	-0.019	0.72	1
Myeloid Dendritic Cells - Type 2	GranB	0.002	0.72	1
Monocytic MDSCs	pCREB	0.039	0.723	1
Myeloid Dendritic Cells - Type 2	IDO1	-0.01	0.725	1
Monocytes - Non-Classical	pCREB	-0.037	0.736	1
Tregs	CD73	0.01	0.737	1
Tregs	PDL1	0.003	0.748	1
Tregs	TIGIT	-0.083	0.751	1
NKT Cells	CD38	0.018	0.757	1
T Cells - Gamma-Delta	PDL1	-0.004	0.757	1
B Cells - Memory	CD73	-0.015	0.757	1
Monocytes - Non-Classical	OX40	-0.002	0.759	1
T Cells - CD8+ - Naive	CD86	0	0.77	1
T Cells - CD4- CD8-	GranB	0.044	0.77	1
Myeloid Dendritic Cells - Type 2	OX40	0.004	0.774	1
Monocytes - Non-Classical	IDO1	-0.006	0.777	1
Monocytes - Intermediate	pS6	-0.006	0.778	1
Myeloid Dendritic Cells - Type 2	LAG3	-0.007	0.781	1
T Cells - Gamma-Delta	HLADR	0.062	0.784	1
Monocytes - Non-Classical	CD39	0.068	0.789	1
Monocytic MDSCs	OX40	-0.002	0.79	1
NKT Cells	pCREB	-0.059	0.79	1
NK Cells - CD16+	CD38	0.111	0.791	1
T Cells - CD8+ - Effector Memory	CD73	-0.009	0.801	1
T Cells - CD4+ - Naive	CD73	-0.009	0.805	1
T Cells - CD4+ - Naive	OX40	0.002	0.816	1
B Cells - Naive	LAG3	0.003	0.826	1
Myeloid Dendritic Cells - Type 2	TIM3	-0.048	0.826	1
T Cells - CD8+ - Naive	CD73	0.007	0.83	1
Monocytes - Classical	pCREB	-0.036	0.832	1
Monocytes - Intermediate	CD38	-0.019	0.837	1
Monocytes - Non-Classical	CD38	-0.005	0.838	1
NKT Cells	PDL1	0.004	0.839	1
Monocytes - Intermediate	OX40	-0.002	0.84	1
Monocytes - Intermediate	CD73	-0.011	0.845	1
Monocytes - Intermediate	PDL1	-0.007	0.852	1
NK Cells - CD16+	pCREB	0.019	0.856	1
T Cells - Gamma-Delta	CD73	-0.006	0.856	1
Monocytes - Classical	PDL1	0.004	0.86	1
Monocytes - Intermediate	TIM3	0.022	0.862	1
Myeloid Dendritic Cells - Type 2	CD73	-0.011	0.862	1
T Cells - CD4+ - Effector Memory	CD73	-0.008	0.863	1
Myeloid Dendritic Cells - Type 2	PDL1	-0.004	0.867	1
B Cells - Memory	TIM3	-0.002	0.876	1
T Cells - CD8+ - Naive	IDO1	-0.003	0.877	1
Monocytes - Intermediate	PD1	0.002	0.878	1
T Cells - CD4+ - Central Memory	CD39	0.001	0.88	1
B Cells - Memory	IDO1	-0.01	0.884	1
T Cells - CD4+ - Central Memory	CD38	-0.015	0.888	1
T Cells - CD4+ - Naive	CD38	0.027	0.894	1
Tregs	LAG3	0	0.897	1
T Cells - CD4- CD8-	pCREB	-0.009	0.898	1
Monocytes - Classical	HLADR	-0.041	0.898	1
Monocytes - Intermediate	HLADR	-0.016	0.901	1
NK Cells - CD56+++	pCREB	-0.016	0.915	1
T Cells - CD8+ - Central Memory	CD73	0.003	0.918	1
NKT Cells	TIGIT	0.044	0.924	1
Monocytes - Non-Classical	HLADR	0.017	0.926	1
T Cells - Gamma-Delta	TIGIT	0.037	0.936	1
T Cells - CD4+ - Naive	pCREB	-0.005	0.936	1
T Cells - CD8+ - Effector	CD73	0.002	0.938	1
T Cells - CD4+ - Central Memory	CD73	0.002	0.941	1
B Cells - Memory	LAG3	0.001	0.946	1
Myeloid Dendritic Cells - Type 2	pS6	-0.003	0.947	1
T Cells - CD8+ - Central Memory	CD38	-0.003	0.949	1
Myeloid Dendritic Cells - Type 2	HLADR	-0.015	0.955	1
Tregs	pCREB	-0.003	0.964	1
Monocytes - Classical	TIM3	0.003	0.965	1
NKT Cells	pS6	-0.006	0.966	1
T Cells - CD4+ - Effector Memory	PDL1	0.001	0.967	1
Tregs	CTLA4	0.005	0.97	1
Monocytes - Classical	LAG3	0	0.971	1
Myeloid Dendritic Cells - Type 2	PD1	-0.002	0.971	1
Monocytes - Non-Classical	CTLA4	-0.001	0.976	1
T Cells - CD4+ - Effector Memory	TIGIT	0	0.987	1
T Cells - CD4+ - Central Memory	TIGIT	0	0.998	1
Myeloid Dendritic Cells - Type 2	CD39	0	0.999	1
B Cells - Naive	CD57	0	1	1
Monocytic MDSCs	CD57	0	1	1
Monocytes - Classical	CD57	0	1	1
Monocytes - Non-Classical	CD57	0	1	1
NK Cells - CD56+++	CD57	0	1	1
T Cells - CD4+ - Central Memory	CD57	0	1	1
T Cells - CD4+ - Naive	CD57	0	1	1
Tregs	CD57	0	1	1
NK Cells - CD16+	OX40	0	1	1
T Cells - CD4+ - Central Memory	LAG3	0	1	1
T Cells - CD8+ - Central Memory	LAG3	0	1	1
T Cells - CD8+ - Effector Memory	LAG3	0	1	1
B Cells - Memory	TIGIT	0	1	1
B Cells - Naive	TIGIT	0	1	1
Monocytic MDSCs	TIGIT	0	1	1
Monocytes - Classical	TIGIT	0	1	1
Monocytes - Intermediate	TIGIT	0	1	1
Monocytes - Non-Classical	TIGIT	0	1	1
T Cells - CD4+ - Naive	TIGIT	0	1	1
Myeloid Dendritic Cells - Type 2	TIGIT	0	1	1
B Cells - Naive	TIM3	0	1	1
NKT Cells	TIM3	0	1	1
T Cells - CD4+ - Central Memory	TIM3	0	1	1
T Cells - CD4+ - Effector Memory	TIM3	0	1	1
T Cells - CD4+ - Naive	TIM3	0	1	1
T Cells - CD8+ - Central Memory	TIM3	0	1	1
T Cells - CD8+ - Effector Memory	TIM3	0	1	1
T Cells - CD8+ - Naive	TIM3	0	1	1
T Cells - Gamma-Delta	TIM3	0	1	1
Tregs	TIM3	0	1	1
B Cells - Naive	CD86	0	1	1
NKT Cells	CD86	0	1	1
NK Cells - CD16+	CD86	0	1	1
NK Cells - CD56+++	CD86	0	1	1
T Cells - CD4+ - Effector Memory	CD86	0	1	1
T Cells - CD8+ - Central Memory	CD86	0	1	1
T Cells - CD8+ - Effector	CD86	0	1	1
T Cells - CD8+ - Effector Memory	CD86	0	1	1
T Cells - Gamma-Delta	CD86	0	1	1
NKT Cells	CD39	0	1	1
T Cells - CD4+ - Naive	CD39	0	1	1
T Cells - CD8+ - Central Memory	CD39	0	1	1
T Cells - CD8+ - Effector	CD39	0	1	1
T Cells - CD8+ - Effector Memory	CD39	0	1	1
T Cells - CD8+ - Naive	CD39	0	1	1
T Cells - Gamma-Delta	CD39	0	1	1
B Cells - Memory	CTLA4	0	1	1
B Cells - Naive	CTLA4	0	1	1
Monocytic MDSCs	CTLA4	0	1	1
Monocytes - Classical	CTLA4	0	1	1
NKT Cells	CTLA4	0	1	1
NK Cells - CD16+	CTLA4	0	1	1
NK Cells - CD56+++	CTLA4	0	1	1
T Cells - CD4+ - Central Memory	CTLA4	0	1	1
T Cells - CD4+ - Effector Memory	CTLA4	0	1	1
T Cells - CD4+ - Naive	CTLA4	0	1	1
T Cells - CD8+ - Central Memory	CTLA4	0	1	1
T Cells - CD8+ - Effector	CTLA4	0	1	1
T Cells - CD8+ - Effector Memory	CTLA4	0	1	1
T Cells - CD8+ - Naive	CTLA4	0	1	1
T Cells - Gamma-Delta	CTLA4	0	1	1
Myeloid Dendritic Cells - Type 2	CTLA4	0	1	1
B Cells - Naive	GranB	0	1	1
Monocytic MDSCs	GranB	0	1	1
Monocytes - Classical	GranB	0	1	1
Monocytes - Non-Classical	GranB	0	1	1
B Cells - Memory	pS6	0	1	1
B Cells - Naive	pS6	0	1	1
Monocytic MDSCs	pS6	0	1	1
Monocytes - Classical	pS6	0	1	1
NK Cells - CD56+++	pS6	0	1	1
T Cells - CD4+ - Central Memory	pS6	0	1	1
T Cells - CD4+ - Effector Memory	pS6	0	1	1
T Cells - CD4+ - Naive	pS6	0	1	1
T Cells - CD8+ - Central Memory	pS6	0	1	1
T Cells - CD8+ - Naive	pS6	0	1	1
T Cells - CD4- CD8-	pS6	0	1	1
Tregs	pS6	0	1	1
T Cells - CD4+ - Central Memory	HLADR	0	1	1
T Cells - CD4+ - Naive	HLADR	0	1	1
B Cells - Memory	PD1	0	1	1
Monocytic MDSCs	PD1	0	1	1
Monocytes - Classical	PD1	0	1	1
Monocytes - Non-Classical	PD1	0	1	1
NK Cells - CD16+	PD1	0	1	1
NK Cells - CD56+++	PD1	0	1	1
T Cells - CD4+ - Naive	PD1	0	1	1
Plasmablasts	CD57	N/A	N/A	N/A
T Cells - CD4+ CD8+	CD57	N/A	N/A	N/A
Myeloid Dendritic Cells - Type 1	CD57	N/A	N/A	N/A
Plasmacytoid Dendritic Cells	CD57	N/A	N/A	N/A
Plasmablasts	OX40	N/A	N/A	N/A
T Cells - CD4+ CD8+	OX40	N/A	N/A	N/A
Myeloid Dendritic Cells - Type 1	OX40	N/A	N/A	N/A
Plasmacytoid Dendritic Cells	OX40	N/A	N/A	N/A
Plasmablasts	CD38	N/A	N/A	N/A
T Cells - CD4+ CD8+	CD38	N/A	N/A	N/A
Myeloid Dendritic Cells - Type 1	CD38	N/A	N/A	N/A
Plasmacytoid Dendritic Cells	CD38	N/A	N/A	N/A
Plasmablasts	LAG3	N/A	N/A	N/A
T Cells - CD4+ CD8+	LAG3	N/A	N/A	N/A
Myeloid Dendritic Cells - Type 1	LAG3	N/A	N/A	N/A
Plasmacytoid Dendritic Cells	LAG3	N/A	N/A	N/A
Plasmablasts	TIGIT	N/A	N/A	N/A
T Cells - CD4+ CD8+	TIGIT	N/A	N/A	N/A
Myeloid Dendritic Cells - Type 1	TIGIT	N/A	N/A	N/A
Plasmacytoid Dendritic Cells	TIGIT	N/A	N/A	N/A
Plasmablasts	TIM3	N/A	N/A	N/A
T Cells - CD4+ CD8+	TIM3	N/A	N/A	N/A
Myeloid Dendritic Cells - Type 1	TIM3	N/A	N/A	N/A
Plasmacytoid Dendritic Cells	TIM3	N/A	N/A	N/A
Plasmablasts	CD86	N/A	N/A	N/A
T Cells - CD4+ CD8+	CD86	N/A	N/A	N/A
Myeloid Dendritic Cells - Type 1	CD86	N/A	N/A	N/A
Plasmacytoid Dendritic Cells	CD86	N/A	N/A	N/A
Plasmablasts	PDL1	N/A	N/A	N/A
T Cells - CD4+ CD8+	PDL1	N/A	N/A	N/A
Myeloid Dendritic Cells - Type 1	PDL1	N/A	N/A	N/A
Plasmacytoid Dendritic Cells	PDL1	N/A	N/A	N/A
Plasmablasts	CD39	N/A	N/A	N/A
T Cells - CD4+ CD8+	CD39	N/A	N/A	N/A
Myeloid Dendritic Cells - Type 1	CD39	N/A	N/A	N/A
Plasmacytoid Dendritic Cells	CD39	N/A	N/A	N/A
Plasmablasts	IDO1	N/A	N/A	N/A
T Cells - CD4+ CD8+	IDO1	N/A	N/A	N/A
Myeloid Dendritic Cells - Type 1	IDO1	N/A	N/A	N/A
Plasmacytoid Dendritic Cells	IDO1	N/A	N/A	N/A
Plasmablasts	pCREB	N/A	N/A	N/A
T Cells - CD4+ CD8+	pCREB	N/A	N/A	N/A
Myeloid Dendritic Cells - Type 1	pCREB	N/A	N/A	N/A
Plasmacytoid Dendritic Cells	pCREB	N/A	N/A	N/A
Plasmablasts	CD73	N/A	N/A	N/A
T Cells - CD4+ CD8+	CD73	N/A	N/A	N/A
Myeloid Dendritic Cells - Type 1	CD73	N/A	N/A	N/A
Plasmacytoid Dendritic Cells	CD73	N/A	N/A	N/A
Plasmablasts	CTLA4	N/A	N/A	N/A
T Cells - CD4+ CD8+	CTLA4	N/A	N/A	N/A
Myeloid Dendritic Cells - Type 1	CTLA4	N/A	N/A	N/A
Plasmacytoid Dendritic Cells	CTLA4	N/A	N/A	N/A
Plasmablasts	GranB	N/A	N/A	N/A
T Cells - CD4+ CD8+	GranB	N/A	N/A	N/A
Myeloid Dendritic Cells - Type 1	GranB	N/A	N/A	N/A
Plasmacytoid Dendritic Cells	GranB	N/A	N/A	N/A
Plasmablasts	pS6	N/A	N/A	N/A
T Cells - CD4+ CD8+	pS6	N/A	N/A	N/A
Myeloid Dendritic Cells - Type 1	pS6	N/A	N/A	N/A
Plasmacytoid Dendritic Cells	pS6	N/A	N/A	N/A
Plasmablasts	HLADR	N/A	N/A	N/A
T Cells - CD4+ CD8+	HLADR	N/A	N/A	N/A
Myeloid Dendritic Cells - Type 1	HLADR	N/A	N/A	N/A
Plasmacytoid Dendritic Cells	HLADR	N/A	N/A	N/A
Plasmablasts	PD1	N/A	N/A	N/A
T Cells - CD4+ CD8+	PD1	N/A	N/A	N/A
Myeloid Dendritic Cells - Type 1	PD1	N/A	N/A	N/A
Plasmacytoid Dendritic Cells	PD1	N/A	N/A	N/A

## Sheet: Table S8 - SlowVsRapidProg_4Cyc
Supplementary Table S8: Results of the differential cell state marker expression analysis between progression-free survival duration groups at treatment cycle four.
FC - fold-change
padj - p-value after Benjamini-Hochberg correction
PBMCs - Perhipheral blood mononuclear cells
Subset_ID	Marker_ID	logFC	p-value	padj
PBMCs	pCREB	-0.221	0.0207	0.703
Granulocytes	CD57	0.02	0.275	1
PBMCs	CD57	0.024	0.313	1
Granulocytes	OX40	-0.004	0.723	1
PBMCs	OX40	0.016	0.369	1
Granulocytes	CD38	-0.043	0.501	1
PBMCs	CD38	-0.139	0.469	1
Granulocytes	LAG3	-0.021	0.853	1
PBMCs	LAG3	-0.008	0.712	1
Granulocytes	TIGIT	-0.004	0.757	1
PBMCs	TIGIT	0.027	0.369	1
Granulocytes	TIM3	-0.053	0.246	1
PBMCs	TIM3	-0.034	0.303	1
Granulocytes	CD86	-0.062	0.269	1
PBMCs	CD86	-0.1	0.571	1
Granulocytes	PDL1	-0.052	0.413	1
PBMCs	PDL1	0.006	0.793	1
Granulocytes	CD39	0.022	0.886	1
PBMCs	CD39	-0.364	0.378	1
Granulocytes	IDO1	0.024	0.717	1
PBMCs	IDO1	-0.021	0.414	1
Granulocytes	pCREB	0.057	0.737	1
Granulocytes	CD73	-0.009	0.922	1
PBMCs	CD73	-0.033	0.6	1
Granulocytes	CTLA4	0	1	1
PBMCs	CTLA4	0	1	1
Granulocytes	GranB	0.006	0.238	1
PBMCs	GranB	0.09	0.374	1
Granulocytes	pS6	0	1	1
PBMCs	pS6	0	1	1
Granulocytes	HLADR	0.006	0.644	1
PBMCs	HLADR	0.154	0.851	1
Granulocytes	PD1	0	1	1
PBMCs	PD1	0	1	1
NK Cells - CD16+	pCREB	-0.321	0.00535	1
T Cells - CD4+ - Central Memory	GranB	0.046	0.0123	1
T Cells - CD8+ - Effector Memory	OX40	0.041	0.0151	1
T Cells - Gamma-Delta	pCREB	-0.296	0.025	1
T Cells - CD8+ - Effector Memory	CD57	-3.451	0.0271	1
T Cells - CD8+ - Effector Memory	TIGIT	0.46	0.0386	1
T Cells - CD8+ - Effector Memory	pCREB	-0.241	0.0445	1
T Cells - CD4+ - Effector Memory	pCREB	-0.242	0.0448	1
Monocytes - Intermediate	pCREB	-0.274	0.045	1
B Cells - Naive	pCREB	-0.215	0.0457	1
T Cells - CD8+ - Effector	HLADR	0.699	0.0668	1
T Cells - CD8+ - Effector	CD57	-4.074	0.0779	1
T Cells - Gamma-Delta	LAG3	0.025	0.0809	1
T Cells - CD8+ - Naive	GranB	1.296	0.0831	1
T Cells - Gamma-Delta	pS6	0.086	0.0844	1
T Cells - CD4+ - Central Memory	pCREB	-0.143	0.087	1
T Cells - CD8+ - Central Memory	pCREB	-0.268	0.096	1
Monocytic MDSCs	CD86	0.238	0.0967	1
T Cells - CD8+ - Effector	PD1	-0.032	0.107	1
Monocytic MDSCs	OX40	0.018	0.133	1
Monocytes - Classical	pCREB	-0.156	0.133	1
Monocytic MDSCs	CD73	0.126	0.133	1
T Cells - CD8+ - Effector	TIGIT	-0.693	0.135	1
T Cells - CD8+ - Effector	pCREB	-0.175	0.141	1
T Cells - CD8+ - Naive	OX40	0.017	0.142	1
T Cells - CD8+ - Effector	CD38	0.423	0.159	1
T Cells - CD4+ - Central Memory	OX40	0.069	0.175	1
T Cells - Gamma-Delta	CD38	0.408	0.18	1
T Cells - CD8+ - Naive	LAG3	0.01	0.184	1
Monocytes - Intermediate	CD86	0.241	0.187	1
T Cells - CD4+ - Central Memory	CD86	0.009	0.188	1
T Cells - Gamma-Delta	CD57	0.854	0.2	1
T Cells - CD8+ - Effector Memory	pS6	-0.127	0.239	1
T Cells - CD8+ - Effector	TIM3	-0.017	0.247	1
Monocytes - Intermediate	OX40	0.02	0.248	1
Monocytes - Intermediate	CD57	0.021	0.253	1
T Cells - CD8+ - Effector Memory	GranB	-0.556	0.254	1
T Cells - CD8+ - Naive	TIGIT	0.525	0.258	1
T Cells - CD8+ - Naive	HLADR	0.266	0.266	1
Monocytic MDSCs	TIM3	0.036	0.278	1
T Cells - CD8+ - Effector	IDO1	-0.026	0.288	1
T Cells - CD8+ - Effector Memory	HLADR	0.323	0.298	1
Monocytes - Classical	CD38	0.201	0.301	1
Monocytic MDSCs	IDO1	0.034	0.302	1
T Cells - CD8+ - Central Memory	OX40	0.026	0.306	1
T Cells - CD4+ - Naive	LAG3	-0.007	0.311	1
T Cells - CD8+ - Naive	IDO1	-0.024	0.312	1
T Cells - Gamma-Delta	HLADR	0.184	0.325	1
T Cells - CD4+ - Naive	GranB	0.023	0.328	1
T Cells - CD4+ - Naive	pCREB	-0.09	0.344	1
B Cells - Naive	TIM3	0	0.347	1
Monocytes - Intermediate	GranB	0.009	0.354	1
T Cells - CD8+ - Effector Memory	CD38	0.194	0.358	1
T Cells - CD8+ - Effector Memory	PD1	0.238	0.36	1
Monocytes - Intermediate	CD38	0.296	0.361	1
Monocytes - Intermediate	PDL1	0.064	0.37	1
Monocytic MDSCs	HLADR	-0.115	0.371	1
Monocytes - Intermediate	PD1	0.044	0.373	1
Monocytes - Intermediate	HLADR	0.365	0.376	1
T Cells - CD4+ - Effector Memory	HLADR	0.332	0.377	1
T Cells - CD8+ - Central Memory	TIGIT	0.281	0.383	1
NK Cells - CD16+	HLADR	0.071	0.398	1
T Cells - CD8+ - Central Memory	HLADR	0.105	0.398	1
T Cells - CD8+ - Naive	PDL1	0.021	0.416	1
T Cells - CD4+ - Naive	CD73	-0.023	0.435	1
T Cells - CD4+ - Naive	CD86	0.004	0.439	1
T Cells - CD8+ - Central Memory	CD38	0.088	0.444	1
NK Cells - CD16+	OX40	0.009	0.455	1
T Cells - CD4+ - Central Memory	TIGIT	-0.058	0.46	1
T Cells - CD8+ - Effector	PDL1	0.027	0.46	1
B Cells - Naive	CD73	-0.029	0.464	1
B Cells - Naive	OX40	0.017	0.467	1
T Cells - CD4+ - Central Memory	CD39	-0.01	0.467	1
T Cells - CD4+ - Effector Memory	OX40	0.067	0.473	1
T Cells - CD4+ - Effector Memory	pS6	-0.001	0.477	1
T Cells - CD8+ - Central Memory	CD86	0.002	0.492	1
T Cells - CD8+ - Central Memory	LAG3	0.001	0.493	1
T Cells - CD8+ - Central Memory	CD57	-0.029	0.496	1
T Cells - CD8+ - Effector Memory	IDO1	-0.011	0.504	1
Monocytes - Intermediate	CD39	-0.143	0.524	1
T Cells - CD8+ - Effector Memory	CD73	0.035	0.524	1
T Cells - CD4+ - Naive	IDO1	-0.012	0.525	1
T Cells - CD4+ - Central Memory	IDO1	-0.015	0.528	1
T Cells - CD8+ - Naive	CD57	0.072	0.533	1
NK Cells - CD16+	CD57	-0.532	0.534	1
T Cells - CD4+ - Effector Memory	PDL1	0.038	0.541	1
T Cells - CD8+ - Central Memory	pS6	-0.005	0.546	1
NK Cells - CD16+	TIGIT	0.181	0.547	1
Monocytic MDSCs	PDL1	0.015	0.549	1
T Cells - CD4+ - Effector Memory	CD57	-0.104	0.55	1
T Cells - CD4+ - Central Memory	CD38	0.065	0.552	1
T Cells - CD4+ - Effector Memory	IDO1	-0.011	0.557	1
T Cells - Gamma-Delta	TIGIT	0.22	0.57	1
T Cells - Gamma-Delta	PDL1	0.017	0.571	1
T Cells - CD4+ - Effector Memory	GranB	-0.191	0.582	1
T Cells - Gamma-Delta	CD73	0.027	0.583	1
T Cells - CD8+ - Naive	pS6	0.01	0.584	1
T Cells - CD8+ - Naive	PD1	0.016	0.584	1
Monocytes - Classical	CD39	-0.054	0.586	1
Monocytes - Classical	OX40	0.004	0.588	1
B Cells - Naive	HLADR	0.206	0.597	1
T Cells - CD4+ - Central Memory	PDL1	0.019	0.619	1
NK Cells - CD16+	CD39	0.071	0.624	1
T Cells - Gamma-Delta	TIM3	0.003	0.625	1
T Cells - Gamma-Delta	IDO1	0.009	0.639	1
T Cells - CD8+ - Naive	pCREB	-0.044	0.641	1
T Cells - CD8+ - Central Memory	PD1	0.094	0.643	1
Monocytes - Classical	IDO1	-0.012	0.67	1
T Cells - Gamma-Delta	GranB	0.212	0.671	1
Monocytic MDSCs	LAG3	0.011	0.678	1
T Cells - CD8+ - Naive	CD38	-0.042	0.681	1
T Cells - CD4+ - Central Memory	LAG3	0.001	0.684	1
T Cells - CD4+ - Effector Memory	TIGIT	0.013	0.684	1
B Cells - Naive	CD38	-0.131	0.7	1
Monocytes - Classical	HLADR	0.191	0.701	1
NK Cells - CD16+	CD73	-0.019	0.719	1
Monocytic MDSCs	pCREB	0.027	0.726	1
T Cells - Gamma-Delta	OX40	0.005	0.734	1
T Cells - Gamma-Delta	PD1	0.006	0.736	1
T Cells - CD4+ - Central Memory	CD73	-0.013	0.737	1
Monocytes - Classical	TIM3	-0.027	0.738	1
Monocytes - Intermediate	LAG3	0.013	0.753	1
Monocytes - Classical	LAG3	-0.006	0.755	1
Monocytes - Classical	CD73	0.022	0.756	1
T Cells - CD8+ - Effector	pS6	0.021	0.756	1
NK Cells - CD16+	PDL1	0.005	0.761	1
Monocytes - Intermediate	pS6	0.008	0.763	1
T Cells - CD8+ - Naive	CD73	-0.012	0.764	1
NK Cells - CD16+	pS6	0.025	0.772	1
T Cells - CD8+ - Effector	CD73	0.012	0.773	1
T Cells - CD4+ - Naive	CD38	0.082	0.777	1
B Cells - Naive	PD1	-0.002	0.78	1
Monocytic MDSCs	CD38	-0.056	0.787	1
T Cells - CD8+ - Effector	GranB	-0.045	0.795	1
B Cells - Naive	IDO1	-0.015	0.809	1
T Cells - CD8+ - Naive	CD86	0	0.814	1
T Cells - CD8+ - Effector	OX40	0.003	0.818	1
T Cells - CD4+ - Naive	OX40	0.003	0.822	1
T Cells - CD8+ - Effector	LAG3	-0.005	0.823	1
Monocytes - Intermediate	TIM3	-0.029	0.832	1
T Cells - CD4+ - Effector Memory	LAG3	0	0.834	1
T Cells - CD4+ - Naive	PDL1	0.005	0.839	1
B Cells - Naive	LAG3	-0.005	0.846	1
Monocytes - Intermediate	CTLA4	-0.002	0.861	1
T Cells - CD8+ - Effector Memory	PDL1	-0.006	0.866	1
T Cells - CD4+ - Central Memory	PD1	0.011	0.866	1
T Cells - CD8+ - Central Memory	IDO1	-0.004	0.873	1
B Cells - Naive	CD39	-0.062	0.875	1
NK Cells - CD16+	GranB	0.037	0.881	1
T Cells - CD4+ - Effector Memory	CD38	-0.007	0.886	1
Monocytes - Intermediate	IDO1	-0.008	0.886	1
T Cells - CD8+ - Central Memory	CD73	0.006	0.893	1
NK Cells - CD16+	LAG3	0.002	0.913	1
Monocytic MDSCs	CD39	-0.013	0.915	1
T Cells - CD4+ - Effector Memory	PD1	0.025	0.917	1
NK Cells - CD16+	CD38	-0.055	0.926	1
T Cells - CD8+ - Central Memory	PDL1	-0.002	0.934	1
B Cells - Naive	PDL1	-0.001	0.951	1
Monocytes - Intermediate	CD73	-0.005	0.953	1
Monocytes - Classical	CD86	0.007	0.955	1
NK Cells - CD16+	IDO1	-0.001	0.956	1
T Cells - CD8+ - Central Memory	GranB	0.016	0.959	1
Monocytes - Classical	PDL1	-0.001	0.965	1
T Cells - CD4+ - Effector Memory	CD39	0.001	0.972	1
NK Cells - CD16+	TIM3	-0.004	0.974	1
T Cells - CD4+ - Effector Memory	CD73	-0.001	0.984	1
B Cells - Naive	CD57	0	1	1
Monocytic MDSCs	CD57	0	1	1
Monocytes - Classical	CD57	0	1	1
T Cells - CD4+ - Central Memory	CD57	0	1	1
T Cells - CD4+ - Naive	CD57	0	1	1
T Cells - CD8+ - Effector Memory	LAG3	0	1	1
B Cells - Naive	TIGIT	0	1	1
Monocytic MDSCs	TIGIT	0	1	1
Monocytes - Classical	TIGIT	0	1	1
Monocytes - Intermediate	TIGIT	0	1	1
T Cells - CD4+ - Naive	TIGIT	0	1	1
T Cells - CD4+ - Central Memory	TIM3	0	1	1
T Cells - CD4+ - Effector Memory	TIM3	0	1	1
T Cells - CD4+ - Naive	TIM3	0	1	1
T Cells - CD8+ - Central Memory	TIM3	0	1	1
T Cells - CD8+ - Effector Memory	TIM3	0	1	1
T Cells - CD8+ - Naive	TIM3	0	1	1
B Cells - Naive	CD86	0	1	1
NK Cells - CD16+	CD86	0	1	1
T Cells - CD4+ - Effector Memory	CD86	0	1	1
T Cells - CD8+ - Effector	CD86	0	1	1
T Cells - CD8+ - Effector Memory	CD86	0	1	1
T Cells - Gamma-Delta	CD86	0	1	1
T Cells - CD4+ - Naive	CD39	0	1	1
T Cells - CD8+ - Central Memory	CD39	0	1	1
T Cells - CD8+ - Effector	CD39	0	1	1
T Cells - CD8+ - Effector Memory	CD39	0	1	1
T Cells - CD8+ - Naive	CD39	0	1	1
T Cells - Gamma-Delta	CD39	0	1	1
B Cells - Naive	CTLA4	0	1	1
Monocytic MDSCs	CTLA4	0	1	1
Monocytes - Classical	CTLA4	0	1	1
NK Cells - CD16+	CTLA4	0	1	1
T Cells - CD4+ - Central Memory	CTLA4	0	1	1
T Cells - CD4+ - Effector Memory	CTLA4	0	1	1
T Cells - CD4+ - Naive	CTLA4	0	1	1
T Cells - CD8+ - Central Memory	CTLA4	0	1	1
T Cells - CD8+ - Effector	CTLA4	0	1	1
T Cells - CD8+ - Effector Memory	CTLA4	0	1	1
T Cells - CD8+ - Naive	CTLA4	0	1	1
T Cells - Gamma-Delta	CTLA4	0	1	1
B Cells - Naive	GranB	0	1	1
Monocytic MDSCs	GranB	0	1	1
Monocytes - Classical	GranB	0	1	1
B Cells - Naive	pS6	0	1	1
Monocytic MDSCs	pS6	0	1	1
Monocytes - Classical	pS6	0	1	1
T Cells - CD4+ - Central Memory	pS6	0	1	1
T Cells - CD4+ - Naive	pS6	0	1	1
T Cells - CD4+ - Central Memory	HLADR	0	1	1
T Cells - CD4+ - Naive	HLADR	0	1	1
Monocytic MDSCs	PD1	0	1	1
Monocytes - Classical	PD1	0	1	1
NK Cells - CD16+	PD1	0	1	1
T Cells - CD4+ - Naive	PD1	0	1	1
B Cells - Memory	CD57	N/A	N/A	N/A
Monocytes - Non-Classical	CD57	N/A	N/A	N/A
NKT Cells	CD57	N/A	N/A	N/A
NK Cells - CD56+++	CD57	N/A	N/A	N/A
Plasmablasts	CD57	N/A	N/A	N/A
T Cells - CD4- CD8-	CD57	N/A	N/A	N/A
T Cells - CD4+ CD8+	CD57	N/A	N/A	N/A
Tregs	CD57	N/A	N/A	N/A
Myeloid Dendritic Cells - Type 1	CD57	N/A	N/A	N/A
Myeloid Dendritic Cells - Type 2	CD57	N/A	N/A	N/A
Plasmacytoid Dendritic Cells	CD57	N/A	N/A	N/A
B Cells - Memory	OX40	N/A	N/A	N/A
Monocytes - Non-Classical	OX40	N/A	N/A	N/A
NKT Cells	OX40	N/A	N/A	N/A
NK Cells - CD56+++	OX40	N/A	N/A	N/A
Plasmablasts	OX40	N/A	N/A	N/A
T Cells - CD4- CD8-	OX40	N/A	N/A	N/A
T Cells - CD4+ CD8+	OX40	N/A	N/A	N/A
Tregs	OX40	N/A	N/A	N/A
Myeloid Dendritic Cells - Type 1	OX40	N/A	N/A	N/A
Myeloid Dendritic Cells - Type 2	OX40	N/A	N/A	N/A
Plasmacytoid Dendritic Cells	OX40	N/A	N/A	N/A
B Cells - Memory	CD38	N/A	N/A	N/A
Monocytes - Non-Classical	CD38	N/A	N/A	N/A
NKT Cells	CD38	N/A	N/A	N/A
NK Cells - CD56+++	CD38	N/A	N/A	N/A
Plasmablasts	CD38	N/A	N/A	N/A
T Cells - CD4- CD8-	CD38	N/A	N/A	N/A
T Cells - CD4+ CD8+	CD38	N/A	N/A	N/A
Tregs	CD38	N/A	N/A	N/A
Myeloid Dendritic Cells - Type 1	CD38	N/A	N/A	N/A
Myeloid Dendritic Cells - Type 2	CD38	N/A	N/A	N/A
Plasmacytoid Dendritic Cells	CD38	N/A	N/A	N/A
B Cells - Memory	LAG3	N/A	N/A	N/A
Monocytes - Non-Classical	LAG3	N/A	N/A	N/A
NKT Cells	LAG3	N/A	N/A	N/A
NK Cells - CD56+++	LAG3	N/A	N/A	N/A
Plasmablasts	LAG3	N/A	N/A	N/A
T Cells - CD4- CD8-	LAG3	N/A	N/A	N/A
T Cells - CD4+ CD8+	LAG3	N/A	N/A	N/A
Tregs	LAG3	N/A	N/A	N/A
Myeloid Dendritic Cells - Type 1	LAG3	N/A	N/A	N/A
Myeloid Dendritic Cells - Type 2	LAG3	N/A	N/A	N/A
Plasmacytoid Dendritic Cells	LAG3	N/A	N/A	N/A
B Cells - Memory	TIGIT	N/A	N/A	N/A
Monocytes - Non-Classical	TIGIT	N/A	N/A	N/A
NKT Cells	TIGIT	N/A	N/A	N/A
NK Cells - CD56+++	TIGIT	N/A	N/A	N/A
Plasmablasts	TIGIT	N/A	N/A	N/A
T Cells - CD4- CD8-	TIGIT	N/A	N/A	N/A
T Cells - CD4+ CD8+	TIGIT	N/A	N/A	N/A
Tregs	TIGIT	N/A	N/A	N/A
Myeloid Dendritic Cells - Type 1	TIGIT	N/A	N/A	N/A
Myeloid Dendritic Cells - Type 2	TIGIT	N/A	N/A	N/A
Plasmacytoid Dendritic Cells	TIGIT	N/A	N/A	N/A
B Cells - Memory	TIM3	N/A	N/A	N/A
Monocytes - Non-Classical	TIM3	N/A	N/A	N/A
NKT Cells	TIM3	N/A	N/A	N/A
NK Cells - CD56+++	TIM3	N/A	N/A	N/A
Plasmablasts	TIM3	N/A	N/A	N/A
T Cells - CD4- CD8-	TIM3	N/A	N/A	N/A
T Cells - CD4+ CD8+	TIM3	N/A	N/A	N/A
Tregs	TIM3	N/A	N/A	N/A
Myeloid Dendritic Cells - Type 1	TIM3	N/A	N/A	N/A
Myeloid Dendritic Cells - Type 2	TIM3	N/A	N/A	N/A
Plasmacytoid Dendritic Cells	TIM3	N/A	N/A	N/A
B Cells - Memory	CD86	N/A	N/A	N/A
Monocytes - Non-Classical	CD86	N/A	N/A	N/A
NKT Cells	CD86	N/A	N/A	N/A
NK Cells - CD56+++	CD86	N/A	N/A	N/A
Plasmablasts	CD86	N/A	N/A	N/A
T Cells - CD4- CD8-	CD86	N/A	N/A	N/A
T Cells - CD4+ CD8+	CD86	N/A	N/A	N/A
Tregs	CD86	N/A	N/A	N/A
Myeloid Dendritic Cells - Type 1	CD86	N/A	N/A	N/A
Myeloid Dendritic Cells - Type 2	CD86	N/A	N/A	N/A
Plasmacytoid Dendritic Cells	CD86	N/A	N/A	N/A
B Cells - Memory	PDL1	N/A	N/A	N/A
Monocytes - Non-Classical	PDL1	N/A	N/A	N/A
NKT Cells	PDL1	N/A	N/A	N/A
NK Cells - CD56+++	PDL1	N/A	N/A	N/A
Plasmablasts	PDL1	N/A	N/A	N/A
T Cells - CD4- CD8-	PDL1	N/A	N/A	N/A
T Cells - CD4+ CD8+	PDL1	N/A	N/A	N/A
Tregs	PDL1	N/A	N/A	N/A
Myeloid Dendritic Cells - Type 1	PDL1	N/A	N/A	N/A
Myeloid Dendritic Cells - Type 2	PDL1	N/A	N/A	N/A
Plasmacytoid Dendritic Cells	PDL1	N/A	N/A	N/A
B Cells - Memory	CD39	N/A	N/A	N/A
Monocytes - Non-Classical	CD39	N/A	N/A	N/A
NKT Cells	CD39	N/A	N/A	N/A
NK Cells - CD56+++	CD39	N/A	N/A	N/A
Plasmablasts	CD39	N/A	N/A	N/A
T Cells - CD4- CD8-	CD39	N/A	N/A	N/A
T Cells - CD4+ CD8+	CD39	N/A	N/A	N/A
Tregs	CD39	N/A	N/A	N/A
Myeloid Dendritic Cells - Type 1	CD39	N/A	N/A	N/A
Myeloid Dendritic Cells - Type 2	CD39	N/A	N/A	N/A
Plasmacytoid Dendritic Cells	CD39	N/A	N/A	N/A
B Cells - Memory	IDO1	N/A	N/A	N/A
Monocytes - Non-Classical	IDO1	N/A	N/A	N/A
NKT Cells	IDO1	N/A	N/A	N/A
NK Cells - CD56+++	IDO1	N/A	N/A	N/A
Plasmablasts	IDO1	N/A	N/A	N/A
T Cells - CD4- CD8-	IDO1	N/A	N/A	N/A
T Cells - CD4+ CD8+	IDO1	N/A	N/A	N/A
Tregs	IDO1	N/A	N/A	N/A
Myeloid Dendritic Cells - Type 1	IDO1	N/A	N/A	N/A
Myeloid Dendritic Cells - Type 2	IDO1	N/A	N/A	N/A
Plasmacytoid Dendritic Cells	IDO1	N/A	N/A	N/A
B Cells - Memory	pCREB	N/A	N/A	N/A
Monocytes - Non-Classical	pCREB	N/A	N/A	N/A
NKT Cells	pCREB	N/A	N/A	N/A
NK Cells - CD56+++	pCREB	N/A	N/A	N/A
Plasmablasts	pCREB	N/A	N/A	N/A
T Cells - CD4- CD8-	pCREB	N/A	N/A	N/A
T Cells - CD4+ CD8+	pCREB	N/A	N/A	N/A
Tregs	pCREB	N/A	N/A	N/A
Myeloid Dendritic Cells - Type 1	pCREB	N/A	N/A	N/A
Myeloid Dendritic Cells - Type 2	pCREB	N/A	N/A	N/A
Plasmacytoid Dendritic Cells	pCREB	N/A	N/A	N/A
B Cells - Memory	CD73	N/A	N/A	N/A
Monocytes - Non-Classical	CD73	N/A	N/A	N/A
NKT Cells	CD73	N/A	N/A	N/A
NK Cells - CD56+++	CD73	N/A	N/A	N/A
Plasmablasts	CD73	N/A	N/A	N/A
T Cells - CD4- CD8-	CD73	N/A	N/A	N/A
T Cells - CD4+ CD8+	CD73	N/A	N/A	N/A
Tregs	CD73	N/A	N/A	N/A
Myeloid Dendritic Cells - Type 1	CD73	N/A	N/A	N/A
Myeloid Dendritic Cells - Type 2	CD73	N/A	N/A	N/A
Plasmacytoid Dendritic Cells	CD73	N/A	N/A	N/A
B Cells - Memory	CTLA4	N/A	N/A	N/A
Monocytes - Non-Classical	CTLA4	N/A	N/A	N/A
NKT Cells	CTLA4	N/A	N/A	N/A
NK Cells - CD56+++	CTLA4	N/A	N/A	N/A
Plasmablasts	CTLA4	N/A	N/A	N/A
T Cells - CD4- CD8-	CTLA4	N/A	N/A	N/A
T Cells - CD4+ CD8+	CTLA4	N/A	N/A	N/A
Tregs	CTLA4	N/A	N/A	N/A
Myeloid Dendritic Cells - Type 1	CTLA4	N/A	N/A	N/A
Myeloid Dendritic Cells - Type 2	CTLA4	N/A	N/A	N/A
Plasmacytoid Dendritic Cells	CTLA4	N/A	N/A	N/A
B Cells - Memory	GranB	N/A	N/A	N/A
Monocytes - Non-Classical	GranB	N/A	N/A	N/A
NKT Cells	GranB	N/A	N/A	N/A
NK Cells - CD56+++	GranB	N/A	N/A	N/A
Plasmablasts	GranB	N/A	N/A	N/A
T Cells - CD4- CD8-	GranB	N/A	N/A	N/A
T Cells - CD4+ CD8+	GranB	N/A	N/A	N/A
Tregs	GranB	N/A	N/A	N/A
Myeloid Dendritic Cells - Type 1	GranB	N/A	N/A	N/A
Myeloid Dendritic Cells - Type 2	GranB	N/A	N/A	N/A
Plasmacytoid Dendritic Cells	GranB	N/A	N/A	N/A
B Cells - Memory	pS6	N/A	N/A	N/A
Monocytes - Non-Classical	pS6	N/A	N/A	N/A
NKT Cells	pS6	N/A	N/A	N/A
NK Cells - CD56+++	pS6	N/A	N/A	N/A
Plasmablasts	pS6	N/A	N/A	N/A
T Cells - CD4- CD8-	pS6	N/A	N/A	N/A
T Cells - CD4+ CD8+	pS6	N/A	N/A	N/A
Tregs	pS6	N/A	N/A	N/A
Myeloid Dendritic Cells - Type 1	pS6	N/A	N/A	N/A
Myeloid Dendritic Cells - Type 2	pS6	N/A	N/A	N/A
Plasmacytoid Dendritic Cells	pS6	N/A	N/A	N/A
B Cells - Memory	HLADR	N/A	N/A	N/A
Monocytes - Non-Classical	HLADR	N/A	N/A	N/A
NKT Cells	HLADR	N/A	N/A	N/A
NK Cells - CD56+++	HLADR	N/A	N/A	N/A
Plasmablasts	HLADR	N/A	N/A	N/A
T Cells - CD4- CD8-	HLADR	N/A	N/A	N/A
T Cells - CD4+ CD8+	HLADR	N/A	N/A	N/A
Tregs	HLADR	N/A	N/A	N/A
Myeloid Dendritic Cells - Type 1	HLADR	N/A	N/A	N/A
Myeloid Dendritic Cells - Type 2	HLADR	N/A	N/A	N/A
Plasmacytoid Dendritic Cells	HLADR	N/A	N/A	N/A
B Cells - Memory	PD1	N/A	N/A	N/A
Monocytes - Non-Classical	PD1	N/A	N/A	N/A
NKT Cells	PD1	N/A	N/A	N/A
NK Cells - CD56+++	PD1	N/A	N/A	N/A
Plasmablasts	PD1	N/A	N/A	N/A
T Cells - CD4- CD8-	PD1	N/A	N/A	N/A
T Cells - CD4+ CD8+	PD1	N/A	N/A	N/A
Tregs	PD1	N/A	N/A	N/A
Myeloid Dendritic Cells - Type 1	PD1	N/A	N/A	N/A
Myeloid Dendritic Cells - Type 2	PD1	N/A	N/A	N/A
Plasmacytoid Dendritic Cells	PD1	N/A	N/A	N/A

## Sheet: Table S9 - PostVsPreProg
Supplementary Table S9: Results of the differential cell state marker expression analysis between samples taken after and before disease progression.
FC - fold-change
padj - p-value after Benjamini-Hochberg correction
PBMCs - Perhipheral blood mononuclear cells
Subset_ID	Marker_ID	logFC	p-value	padj
Granulocytes	LAG3	-0.13	0.0117	0.398
Granulocytes	CD57	-0.022	0.0783	0.893
PBMCs	OX40	-0.008	0.118	0.893
PBMCs	LAG3	-0.007	0.273	0.893
Granulocytes	CD86	0.04	0.324	0.893
Granulocytes	PDL1	0.075	0.182	0.893
PBMCs	PDL1	0.011	0.299	0.893
Granulocytes	CD39	-0.105	0.214	0.893
Granulocytes	IDO1	0.04	0.416	0.893
PBMCs	IDO1	0.016	0.248	0.893
Granulocytes	pCREB	0.047	0.473	0.893
PBMCs	pCREB	0.054	0.385	0.893
Granulocytes	CD73	0.044	0.444	0.893
PBMCs	CD73	0.018	0.451	0.893
Granulocytes	CTLA4	-0.001	0.299	0.893
Granulocytes	GranB	-0.003	0.292	0.893
Granulocytes	HLADR	-0.003	0.241	0.893
PBMCs	HLADR	-0.193	0.349	0.893
PBMCs	CD38	-0.044	0.554	0.939
PBMCs	CD86	-0.021	0.561	0.939
PBMCs	pS6	-0.001	0.58	0.939
PBMCs	CD57	-0.009	0.619	0.957
Granulocytes	OX40	0.002	0.744	1
Granulocytes	CD38	-0.004	0.926	1
Granulocytes	TIGIT	0.001	0.905	1
PBMCs	TIGIT	-0.003	0.788	1
Granulocytes	TIM3	-0.002	0.943	1
PBMCs	TIM3	0.002	0.825	1
PBMCs	CD39	-0.002	0.985	1
PBMCs	CTLA4	0	1	1
PBMCs	GranB	-0.003	0.918	1
Granulocytes	pS6	0	1	1
Granulocytes	PD1	0	1	1
PBMCs	PD1	0	1	1
Monocytes - Intermediate	HLADR	-0.319	0.0082	0.599
T Cells - CD4+ - Central Memory	TIGIT	0.024	0.00971	0.599
Monocytes - Intermediate	CD39	-0.17	0.0104	0.599
Monocytes - Intermediate	pS6	-0.04	0.0104	0.599
NKT Cells	CD57	0.487	0.0132	0.599
Monocytes - Classical	PDL1	0.037	0.016	0.599
Monocytes - Intermediate	CD86	-0.163	0.0178	0.599
Monocytes - Intermediate	TIM3	-0.071	0.0224	0.599
T Cells - CD8+ - Effector	PDL1	0.016	0.0271	0.599
Monocytic MDSCs	LAG3	-0.022	0.0316	0.599
Monocytes - Intermediate	PD1	-0.039	0.0328	0.599
Monocytic MDSCs	PDL1	0.027	0.0332	0.599
Monocytes - Intermediate	OX40	-0.017	0.0361	0.599
B Cells - Naive	LAG3	-0.014	0.0454	0.599
T Cells - CD4+ - Naive	CD38	-0.099	0.0462	0.599
T Cells - CD4+ - Central Memory	PD1	0.02	0.0464	0.599
NKT Cells	HLADR	-0.028	0.0494	0.599
Monocytic MDSCs	HLADR	-0.087	0.0508	0.599
Monocytes - Intermediate	LAG3	-0.032	0.0512	0.599
T Cells - CD8+ - Naive	TIGIT	0.083	0.0594	0.599
Monocytic MDSCs	OX40	-0.014	0.0669	0.599
Monocytes - Intermediate	GranB	-0.006	0.0682	0.599
NK Cells - CD16+	PDL1	0.014	0.0683	0.599
Monocytes - Classical	CD38	-0.113	0.0791	0.599
T Cells - CD8+ - Effector Memory	PD1	0.011	0.0803	0.599
T Cells - CD8+ - Naive	GranB	0.056	0.0846	0.599
T Cells - CD4+ - Effector Memory	IDO1	0.024	0.0859	0.599
Monocytes - Intermediate	CD38	-0.172	0.086	0.599
B Cells - Naive	HLADR	-0.163	0.0863	0.599
T Cells - CD4+ - Central Memory	CD38	-0.017	0.0896	0.599
T Cells - Gamma-Delta	CD57	0.764	0.0918	0.599
NK Cells - CD16+	CD38	-0.118	0.092	0.599
B Cells - Naive	CD38	-0.124	0.0949	0.599
T Cells - CD8+ - Naive	PDL1	0.012	0.0953	0.599
T Cells - CD8+ - Effector Memory	pCREB	0.17	0.102	0.599
NK Cells - CD16+	TIM3	-0.093	0.103	0.599
NK Cells - CD16+	CD39	-0.033	0.104	0.599
Monocytes - Classical	HLADR	-0.213	0.105	0.599
NKT Cells	TIGIT	0.046	0.106	0.599
NKT Cells	pS6	0.017	0.107	0.599
Monocytes - Intermediate	IDO1	0.052	0.113	0.599
T Cells - CD8+ - Effector Memory	CD38	0.04	0.114	0.599
T Cells - CD4+ - Naive	PDL1	0.005	0.114	0.599
T Cells - CD8+ - Central Memory	TIGIT	0.114	0.116	0.599
T Cells - CD4+ - Central Memory	OX40	-0.011	0.117	0.599
Monocytes - Intermediate	PDL1	0.029	0.119	0.599
Monocytes - Classical	TIM3	-0.025	0.122	0.599
Monocytes - Classical	CD86	-0.147	0.122	0.599
T Cells - CD8+ - Naive	CD38	-0.036	0.123	0.599
T Cells - CD8+ - Central Memory	PD1	0.029	0.13	0.606
NK Cells - CD16+	TIGIT	-0.075	0.131	0.606
Monocytes - Classical	LAG3	-0.018	0.132	0.606
T Cells - CD8+ - Effector Memory	HLADR	0.055	0.137	0.606
NKT Cells	IDO1	0.009	0.138	0.606
B Cells - Naive	OX40	-0.009	0.142	0.606
Monocytes - Classical	IDO1	0.029	0.143	0.606
B Cells - Naive	IDO1	-0.022	0.152	0.627
Monocytes - Intermediate	CD57	-0.015	0.153	0.627
Monocytes - Classical	OX40	-0.007	0.156	0.627
T Cells - CD4+ - Naive	GranB	-0.007	0.17	0.674
T Cells - CD4+ - Effector Memory	TIGIT	0.047	0.195	0.748
T Cells - CD8+ - Effector Memory	CD57	-0.112	0.198	0.748
NK Cells - CD16+	LAG3	-0.008	0.2	0.748
T Cells - CD8+ - Central Memory	CD57	0.019	0.201	0.748
T Cells - Gamma-Delta	TIGIT	0.078	0.21	0.757
T Cells - CD4+ - Effector Memory	PD1	0.131	0.21	0.757
T Cells - CD8+ - Effector Memory	LAG3	0.002	0.217	0.767
B Cells - Naive	PD1	-0.006	0.219	0.767
T Cells - CD8+ - Central Memory	IDO1	0.019	0.226	0.778
T Cells - CD8+ - Effector Memory	PDL1	0.014	0.232	0.782
T Cells - CD4+ - Central Memory	IDO1	0.019	0.233	0.782
Monocytic MDSCs	CD86	-0.116	0.246	0.81
T Cells - CD8+ - Effector	CD38	-0.026	0.256	0.81
T Cells - CD8+ - Central Memory	CD38	0.01	0.257	0.81
T Cells - CD8+ - Naive	LAG3	-0.004	0.259	0.81
Monocytes - Classical	CD39	-0.076	0.262	0.81
NKT Cells	PDL1	0.008	0.264	0.81
T Cells - CD4+ - Central Memory	GranB	-0.006	0.265	0.81
T Cells - CD4+ - Effector Memory	CD39	0.007	0.274	0.825
T Cells - CD8+ - Naive	HLADR	-0.034	0.28	0.833
T Cells - CD4+ - Effector Memory	LAG3	-0.001	0.289	0.841
T Cells - CD8+ - Effector Memory	pS6	-0.018	0.294	0.841
Monocytic MDSCs	CD39	-0.032	0.297	0.841
Monocytes - Classical	pCREB	0.068	0.298	0.841
T Cells - CD4+ - Effector Memory	HLADR	-0.07	0.302	0.841
NK Cells - CD16+	HLADR	-0.013	0.305	0.841
T Cells - Gamma-Delta	LAG3	-0.006	0.307	0.841
NK Cells - CD16+	pCREB	0.081	0.315	0.851
T Cells - CD8+ - Naive	CD73	0.019	0.322	0.851
NK Cells - CD16+	CD57	0.145	0.326	0.851
Monocytes - Intermediate	pCREB	0.079	0.328	0.851
Monocytic MDSCs	TIM3	0.005	0.329	0.851
T Cells - CD8+ - Effector	HLADR	-0.051	0.333	0.853
T Cells - CD8+ - Naive	IDO1	0.013	0.337	0.854
NKT Cells	CD38	-0.015	0.344	0.863
T Cells - CD8+ - Effector	CD57	0.037	0.364	0.889
T Cells - CD4+ - Central Memory	CD39	0.003	0.368	0.889
T Cells - CD8+ - Naive	pS6	0.003	0.369	0.889
T Cells - CD8+ - Naive	PD1	0.001	0.37	0.889
NK Cells - CD16+	IDO1	0.012	0.381	0.905
NKT Cells	LAG3	-0.002	0.384	0.905
T Cells - CD8+ - Effector	LAG3	-0.003	0.39	0.91
T Cells - CD8+ - Effector Memory	CD73	-0.023	0.396	0.911
NKT Cells	pCREB	-0.031	0.398	0.911
T Cells - CD4+ - Effector Memory	OX40	-0.013	0.402	0.911
T Cells - CD4+ - Effector Memory	CD38	0.031	0.406	0.911
T Cells - CD4+ - Effector Memory	GranB	0.024	0.419	0.93
B Cells - Naive	CD73	-0.013	0.426	0.93
T Cells - CD8+ - Central Memory	GranB	0.059	0.428	0.93
T Cells - CD4+ - Naive	LAG3	-0.001	0.43	0.93
T Cells - CD4+ - Central Memory	CD86	0.001	0.438	0.931
Monocytes - Classical	CD73	0.021	0.438	0.931
T Cells - CD8+ - Effector Memory	TIGIT	-0.059	0.449	0.946
T Cells - CD4+ - Central Memory	CD73	0.011	0.479	0.999
T Cells - CD4+ - Naive	IDO1	0.008	0.484	0.999
T Cells - CD4+ - Effector Memory	CD57	0.06	0.487	0.999
T Cells - CD8+ - Effector	TIGIT	0.021	0.498	1
B Cells - Naive	CD39	-0.035	0.498	1
T Cells - CD8+ - Naive	pCREB	0.049	0.523	1
T Cells - CD4+ - Naive	OX40	-0.001	0.53	1
NKT Cells	GranB	0.036	0.531	1
Monocytic MDSCs	IDO1	0.009	0.532	1
T Cells - CD4+ - Effector Memory	pCREB	0.049	0.538	1
T Cells - CD8+ - Central Memory	CD73	0.011	0.538	1
T Cells - CD8+ - Central Memory	OX40	-0.003	0.539	1
T Cells - CD8+ - Effector	TIM3	-0.002	0.54	1
T Cells - CD8+ - Effector	PD1	-0.001	0.54	1
T Cells - Gamma-Delta	PD1	0.019	0.545	1
T Cells - Gamma-Delta	TIM3	-0.002	0.56	1
T Cells - CD8+ - Naive	CD86	0	0.562	1
T Cells - CD4+ - Effector Memory	pS6	0	0.562	1
T Cells - Gamma-Delta	pCREB	0.047	0.568	1
Monocytes - Intermediate	CD73	0.019	0.57	1
Monocytic MDSCs	CD38	0.043	0.577	1
T Cells - Gamma-Delta	IDO1	0.007	0.583	1
T Cells - CD4+ - Effector Memory	PDL1	-0.008	0.597	1
T Cells - Gamma-Delta	OX40	-0.003	0.623	1
T Cells - CD4+ - Central Memory	PDL1	-0.003	0.635	1
T Cells - CD8+ - Effector	IDO1	0.005	0.66	1
T Cells - CD4+ - Naive	pCREB	0.031	0.663	1
Monocytic MDSCs	CD73	0.009	0.672	1
T Cells - CD8+ - Central Memory	pS6	0.002	0.684	1
Monocytes - Intermediate	CTLA4	-0.001	0.7	1
Monocytic MDSCs	pCREB	-0.019	0.703	1
T Cells - Gamma-Delta	CD38	0.012	0.712	1
NKT Cells	CD73	0.004	0.721	1
NKT Cells	PD1	0.001	0.721	1
T Cells - CD8+ - Naive	OX40	-0.001	0.727	1
T Cells - CD4+ - Effector Memory	CD73	0.008	0.742	1
T Cells - CD4+ - Naive	CD73	0.004	0.744	1
T Cells - CD8+ - Effector	OX40	0.001	0.747	1
T Cells - CD8+ - Effector Memory	OX40	-0.002	0.768	1
T Cells - Gamma-Delta	pS6	-0.004	0.774	1
T Cells - CD8+ - Naive	CD57	0.003	0.775	1
NKT Cells	OX40	-0.001	0.779	1
NK Cells - CD16+	pS6	-0.005	0.784	1
T Cells - Gamma-Delta	HLADR	0.005	0.801	1
NKT Cells	TIM3	0	0.837	1
T Cells - Gamma-Delta	CD73	0.005	0.844	1
T Cells - CD8+ - Effector Memory	IDO1	-0.003	0.851	1
T Cells - CD4+ - Central Memory	pCREB	0.014	0.862	1
B Cells - Naive	PDL1	0.001	0.866	1
NK Cells - CD16+	GranB	0.006	0.87	1
T Cells - CD8+ - Effector	pCREB	0.008	0.894	1
T Cells - CD8+ - Effector	CD73	0.002	0.909	1
T Cells - CD8+ - Effector	pS6	0.001	0.91	1
T Cells - CD8+ - Effector Memory	GranB	0.011	0.913	1
T Cells - CD8+ - Effector	GranB	0.001	0.951	1
T Cells - CD8+ - Central Memory	pCREB	-0.006	0.953	1
B Cells - Naive	pCREB	-0.004	0.956	1
T Cells - CD8+ - Central Memory	PDL1	0	0.958	1
T Cells - CD8+ - Central Memory	HLADR	0.001	0.976	1
NK Cells - CD16+	CD73	0	0.984	1
T Cells - Gamma-Delta	PDL1	0	0.997	1
T Cells - Gamma-Delta	GranB	0	0.999	1
B Cells - Naive	CD57	0	1	1
Monocytic MDSCs	CD57	0	1	1
Monocytes - Classical	CD57	0	1	1
T Cells - CD4+ - Central Memory	CD57	0	1	1
T Cells - CD4+ - Naive	CD57	0	1	1
NK Cells - CD16+	OX40	0	1	1
T Cells - CD4+ - Central Memory	LAG3	0	1	1
T Cells - CD8+ - Central Memory	LAG3	0	1	1
B Cells - Naive	TIGIT	0	1	1
Monocytic MDSCs	TIGIT	0	1	1
Monocytes - Classical	TIGIT	0	1	1
Monocytes - Intermediate	TIGIT	0	1	1
T Cells - CD4+ - Naive	TIGIT	0	1	1
B Cells - Naive	TIM3	0	1	1
T Cells - CD4+ - Central Memory	TIM3	0	1	1
T Cells - CD4+ - Effector Memory	TIM3	0	1	1
T Cells - CD4+ - Naive	TIM3	0	1	1
T Cells - CD8+ - Central Memory	TIM3	0	1	1
T Cells - CD8+ - Effector Memory	TIM3	0	1	1
T Cells - CD8+ - Naive	TIM3	0	1	1
B Cells - Naive	CD86	0	1	1
NKT Cells	CD86	0	1	1
NK Cells - CD16+	CD86	0	1	1
T Cells - CD4+ - Effector Memory	CD86	0	1	1
T Cells - CD4+ - Naive	CD86	0	1	1
T Cells - CD8+ - Central Memory	CD86	0	1	1
T Cells - CD8+ - Effector	CD86	0	1	1
T Cells - CD8+ - Effector Memory	CD86	0	1	1
T Cells - Gamma-Delta	CD86	0	1	1
NKT Cells	CD39	0	1	1
T Cells - CD4+ - Naive	CD39	0	1	1
T Cells - CD8+ - Central Memory	CD39	0	1	1
T Cells - CD8+ - Effector	CD39	0	1	1
T Cells - CD8+ - Effector Memory	CD39	0	1	1
T Cells - CD8+ - Naive	CD39	0	1	1
T Cells - Gamma-Delta	CD39	0	1	1
B Cells - Naive	CTLA4	0	1	1
Monocytic MDSCs	CTLA4	0	1	1
Monocytes - Classical	CTLA4	0	1	1
NKT Cells	CTLA4	0	1	1
NK Cells - CD16+	CTLA4	0	1	1
T Cells - CD4+ - Central Memory	CTLA4	0	1	1
T Cells - CD4+ - Effector Memory	CTLA4	0	1	1
T Cells - CD4+ - Naive	CTLA4	0	1	1
T Cells - CD8+ - Central Memory	CTLA4	0	1	1
T Cells - CD8+ - Effector	CTLA4	0	1	1
T Cells - CD8+ - Effector Memory	CTLA4	0	1	1
T Cells - CD8+ - Naive	CTLA4	0	1	1
T Cells - Gamma-Delta	CTLA4	0	1	1
B Cells - Naive	GranB	0	1	1
Monocytic MDSCs	GranB	0	1	1
Monocytes - Classical	GranB	0	1	1
B Cells - Naive	pS6	0	1	1
Monocytic MDSCs	pS6	0	1	1
Monocytes - Classical	pS6	0	1	1
T Cells - CD4+ - Central Memory	pS6	0	1	1
T Cells - CD4+ - Naive	pS6	0	1	1
T Cells - CD4+ - Central Memory	HLADR	0	1	1
T Cells - CD4+ - Naive	HLADR	0	1	1
Monocytic MDSCs	PD1	0	1	1
Monocytes - Classical	PD1	0	1	1
NK Cells - CD16+	PD1	0	1	1
T Cells - CD4+ - Naive	PD1	0	1	1
B Cells - Memory	CD57	N/A	N/A	N/A
Monocytes - Non-Classical	CD57	N/A	N/A	N/A
NK Cells - CD56+++	CD57	N/A	N/A	N/A
Plasmablasts	CD57	N/A	N/A	N/A
T Cells - CD4- CD8-	CD57	N/A	N/A	N/A
T Cells - CD4+ CD8+	CD57	N/A	N/A	N/A
Tregs	CD57	N/A	N/A	N/A
Myeloid Dendritic Cells - Type 1	CD57	N/A	N/A	N/A
Myeloid Dendritic Cells - Type 2	CD57	N/A	N/A	N/A
Plasmacytoid Dendritic Cells	CD57	N/A	N/A	N/A
B Cells - Memory	OX40	N/A	N/A	N/A
Monocytes - Non-Classical	OX40	N/A	N/A	N/A
NK Cells - CD56+++	OX40	N/A	N/A	N/A
Plasmablasts	OX40	N/A	N/A	N/A
T Cells - CD4- CD8-	OX40	N/A	N/A	N/A
T Cells - CD4+ CD8+	OX40	N/A	N/A	N/A
Tregs	OX40	N/A	N/A	N/A
Myeloid Dendritic Cells - Type 1	OX40	N/A	N/A	N/A
Myeloid Dendritic Cells - Type 2	OX40	N/A	N/A	N/A
Plasmacytoid Dendritic Cells	OX40	N/A	N/A	N/A
B Cells - Memory	CD38	N/A	N/A	N/A
Monocytes - Non-Classical	CD38	N/A	N/A	N/A
NK Cells - CD56+++	CD38	N/A	N/A	N/A
Plasmablasts	CD38	N/A	N/A	N/A
T Cells - CD4- CD8-	CD38	N/A	N/A	N/A
T Cells - CD4+ CD8+	CD38	N/A	N/A	N/A
Tregs	CD38	N/A	N/A	N/A
Myeloid Dendritic Cells - Type 1	CD38	N/A	N/A	N/A
Myeloid Dendritic Cells - Type 2	CD38	N/A	N/A	N/A
Plasmacytoid Dendritic Cells	CD38	N/A	N/A	N/A
B Cells - Memory	LAG3	N/A	N/A	N/A
Monocytes - Non-Classical	LAG3	N/A	N/A	N/A
NK Cells - CD56+++	LAG3	N/A	N/A	N/A
Plasmablasts	LAG3	N/A	N/A	N/A
T Cells - CD4- CD8-	LAG3	N/A	N/A	N/A
T Cells - CD4+ CD8+	LAG3	N/A	N/A	N/A
Tregs	LAG3	N/A	N/A	N/A
Myeloid Dendritic Cells - Type 1	LAG3	N/A	N/A	N/A
Myeloid Dendritic Cells - Type 2	LAG3	N/A	N/A	N/A
Plasmacytoid Dendritic Cells	LAG3	N/A	N/A	N/A
B Cells - Memory	TIGIT	N/A	N/A	N/A
Monocytes - Non-Classical	TIGIT	N/A	N/A	N/A
NK Cells - CD56+++	TIGIT	N/A	N/A	N/A
Plasmablasts	TIGIT	N/A	N/A	N/A
T Cells - CD4- CD8-	TIGIT	N/A	N/A	N/A
T Cells - CD4+ CD8+	TIGIT	N/A	N/A	N/A
Tregs	TIGIT	N/A	N/A	N/A
Myeloid Dendritic Cells - Type 1	TIGIT	N/A	N/A	N/A
Myeloid Dendritic Cells - Type 2	TIGIT	N/A	N/A	N/A
Plasmacytoid Dendritic Cells	TIGIT	N/A	N/A	N/A
B Cells - Memory	TIM3	N/A	N/A	N/A
Monocytes - Non-Classical	TIM3	N/A	N/A	N/A
NK Cells - CD56+++	TIM3	N/A	N/A	N/A
Plasmablasts	TIM3	N/A	N/A	N/A
T Cells - CD4- CD8-	TIM3	N/A	N/A	N/A
T Cells - CD4+ CD8+	TIM3	N/A	N/A	N/A
Tregs	TIM3	N/A	N/A	N/A
Myeloid Dendritic Cells - Type 1	TIM3	N/A	N/A	N/A
Myeloid Dendritic Cells - Type 2	TIM3	N/A	N/A	N/A
Plasmacytoid Dendritic Cells	TIM3	N/A	N/A	N/A
B Cells - Memory	CD86	N/A	N/A	N/A
Monocytes - Non-Classical	CD86	N/A	N/A	N/A
NK Cells - CD56+++	CD86	N/A	N/A	N/A
Plasmablasts	CD86	N/A	N/A	N/A
T Cells - CD4- CD8-	CD86	N/A	N/A	N/A
T Cells - CD4+ CD8+	CD86	N/A	N/A	N/A
Tregs	CD86	N/A	N/A	N/A
Myeloid Dendritic Cells - Type 1	CD86	N/A	N/A	N/A
Myeloid Dendritic Cells - Type 2	CD86	N/A	N/A	N/A
Plasmacytoid Dendritic Cells	CD86	N/A	N/A	N/A
B Cells - Memory	PDL1	N/A	N/A	N/A
Monocytes - Non-Classical	PDL1	N/A	N/A	N/A
NK Cells - CD56+++	PDL1	N/A	N/A	N/A
Plasmablasts	PDL1	N/A	N/A	N/A
T Cells - CD4- CD8-	PDL1	N/A	N/A	N/A
T Cells - CD4+ CD8+	PDL1	N/A	N/A	N/A
Tregs	PDL1	N/A	N/A	N/A
Myeloid Dendritic Cells - Type 1	PDL1	N/A	N/A	N/A
Myeloid Dendritic Cells - Type 2	PDL1	N/A	N/A	N/A
Plasmacytoid Dendritic Cells	PDL1	N/A	N/A	N/A
B Cells - Memory	CD39	N/A	N/A	N/A
Monocytes - Non-Classical	CD39	N/A	N/A	N/A
NK Cells - CD56+++	CD39	N/A	N/A	N/A
Plasmablasts	CD39	N/A	N/A	N/A
T Cells - CD4- CD8-	CD39	N/A	N/A	N/A
T Cells - CD4+ CD8+	CD39	N/A	N/A	N/A
Tregs	CD39	N/A	N/A	N/A
Myeloid Dendritic Cells - Type 1	CD39	N/A	N/A	N/A
Myeloid Dendritic Cells - Type 2	CD39	N/A	N/A	N/A
Plasmacytoid Dendritic Cells	CD39	N/A	N/A	N/A
B Cells - Memory	IDO1	N/A	N/A	N/A
Monocytes - Non-Classical	IDO1	N/A	N/A	N/A
NK Cells - CD56+++	IDO1	N/A	N/A	N/A
Plasmablasts	IDO1	N/A	N/A	N/A
T Cells - CD4- CD8-	IDO1	N/A	N/A	N/A
T Cells - CD4+ CD8+	IDO1	N/A	N/A	N/A
Tregs	IDO1	N/A	N/A	N/A
Myeloid Dendritic Cells - Type 1	IDO1	N/A	N/A	N/A
Myeloid Dendritic Cells - Type 2	IDO1	N/A	N/A	N/A
Plasmacytoid Dendritic Cells	IDO1	N/A	N/A	N/A
B Cells - Memory	pCREB	N/A	N/A	N/A
Monocytes - Non-Classical	pCREB	N/A	N/A	N/A
NK Cells - CD56+++	pCREB	N/A	N/A	N/A
Plasmablasts	pCREB	N/A	N/A	N/A
T Cells - CD4- CD8-	pCREB	N/A	N/A	N/A
T Cells - CD4+ CD8+	pCREB	N/A	N/A	N/A
Tregs	pCREB	N/A	N/A	N/A
Myeloid Dendritic Cells - Type 1	pCREB	N/A	N/A	N/A
Myeloid Dendritic Cells - Type 2	pCREB	N/A	N/A	N/A
Plasmacytoid Dendritic Cells	pCREB	N/A	N/A	N/A
B Cells - Memory	CD73	N/A	N/A	N/A
Monocytes - Non-Classical	CD73	N/A	N/A	N/A
NK Cells - CD56+++	CD73	N/A	N/A	N/A
Plasmablasts	CD73	N/A	N/A	N/A
T Cells - CD4- CD8-	CD73	N/A	N/A	N/A
T Cells - CD4+ CD8+	CD73	N/A	N/A	N/A
Tregs	CD73	N/A	N/A	N/A
Myeloid Dendritic Cells - Type 1	CD73	N/A	N/A	N/A
Myeloid Dendritic Cells - Type 2	CD73	N/A	N/A	N/A
Plasmacytoid Dendritic Cells	CD73	N/A	N/A	N/A
B Cells - Memory	CTLA4	N/A	N/A	N/A
Monocytes - Non-Classical	CTLA4	N/A	N/A	N/A
NK Cells - CD56+++	CTLA4	N/A	N/A	N/A
Plasmablasts	CTLA4	N/A	N/A	N/A
T Cells - CD4- CD8-	CTLA4	N/A	N/A	N/A
T Cells - CD4+ CD8+	CTLA4	N/A	N/A	N/A
Tregs	CTLA4	N/A	N/A	N/A
Myeloid Dendritic Cells - Type 1	CTLA4	N/A	N/A	N/A
Myeloid Dendritic Cells - Type 2	CTLA4	N/A	N/A	N/A
Plasmacytoid Dendritic Cells	CTLA4	N/A	N/A	N/A
B Cells - Memory	GranB	N/A	N/A	N/A
Monocytes - Non-Classical	GranB	N/A	N/A	N/A
NK Cells - CD56+++	GranB	N/A	N/A	N/A
Plasmablasts	GranB	N/A	N/A	N/A
T Cells - CD4- CD8-	GranB	N/A	N/A	N/A
T Cells - CD4+ CD8+	GranB	N/A	N/A	N/A
Tregs	GranB	N/A	N/A	N/A
Myeloid Dendritic Cells - Type 1	GranB	N/A	N/A	N/A
Myeloid Dendritic Cells - Type 2	GranB	N/A	N/A	N/A
Plasmacytoid Dendritic Cells	GranB	N/A	N/A	N/A
B Cells - Memory	pS6	N/A	N/A	N/A
Monocytes - Non-Classical	pS6	N/A	N/A	N/A
NK Cells - CD56+++	pS6	N/A	N/A	N/A
Plasmablasts	pS6	N/A	N/A	N/A
T Cells - CD4- CD8-	pS6	N/A	N/A	N/A
T Cells - CD4+ CD8+	pS6	N/A	N/A	N/A
Tregs	pS6	N/A	N/A	N/A
Myeloid Dendritic Cells - Type 1	pS6	N/A	N/A	N/A
Myeloid Dendritic Cells - Type 2	pS6	N/A	N/A	N/A
Plasmacytoid Dendritic Cells	pS6	N/A	N/A	N/A
B Cells - Memory	HLADR	N/A	N/A	N/A
Monocytes - Non-Classical	HLADR	N/A	N/A	N/A
NK Cells - CD56+++	HLADR	N/A	N/A	N/A
Plasmablasts	HLADR	N/A	N/A	N/A
T Cells - CD4- CD8-	HLADR	N/A	N/A	N/A
T Cells - CD4+ CD8+	HLADR	N/A	N/A	N/A
Tregs	HLADR	N/A	N/A	N/A
Myeloid Dendritic Cells - Type 1	HLADR	N/A	N/A	N/A
Myeloid Dendritic Cells - Type 2	HLADR	N/A	N/A	N/A
Plasmacytoid Dendritic Cells	HLADR	N/A	N/A	N/A
B Cells - Memory	PD1	N/A	N/A	N/A
Monocytes - Non-Classical	PD1	N/A	N/A	N/A
NK Cells - CD56+++	PD1	N/A	N/A	N/A
Plasmablasts	PD1	N/A	N/A	N/A
T Cells - CD4- CD8-	PD1	N/A	N/A	N/A
T Cells - CD4+ CD8+	PD1	N/A	N/A	N/A
Tregs	PD1	N/A	N/A	N/A
Myeloid Dendritic Cells - Type 1	PD1	N/A	N/A	N/A
Myeloid Dendritic Cells - Type 2	PD1	N/A	N/A	N/A
Plasmacytoid Dendritic Cells	PD1	N/A	N/A	N/A

## Sheet: Table S10 - Correlation Results
Supplementary Table S10: Full correlation testing results.
PBMCs - Perhipheral blood mononuclear cells
r - Pearson's correlation coefficient
ρ - Spearman's correlation coefficient
R2 - Goodness of fit parameter for linear regression
Subset / Subset_Marker	Normal?	Pearson - r	Spearman - ρ	Pearson - p	Spearman - p	R2
Granulocytes	Yes	-0.58	-0.393	0.1718	0.3956	0.337
PBMCs	Yes	0.58	0.393	0.1718	0.3956	0.337
B Cells - Memory	Yes	-0.253	-0.536	0.5838	0.2357	0.0641
B Cells - Naive	Yes	0.241	0.393	0.6019	0.3956	0.0583
Monocytic MDSCs	Yes	0.605	0.571	0.1496	0.2	0.367
Monocytes - Classical	Yes	-0.694	-0.464	0.0835	0.3024	0.482
Monocytes - Intermediate	Yes	-0.163	-0.0357	0.7275	0.9635	0.0265
Monocytes - Non-Classical	Yes	-0.436	-0.464	0.3277	0.3024	0.19
NKT Cells	No	0.79	0.821	0.0344	0.0341	0.625
NK Cells - CD16+	Yes	-0.0206	0.0357	0.9651	0.9635	0.000423
NK Cells - CD56+++	Yes	-0.394	-0.536	0.3821	0.2357	0.155
Plasmablasts	No	-0.0412	0.321	0.93	0.4976	0.0017
T Cells - CD4+ - Central Memory	Yes	-0.258	-0.357	0.577	0.4444	0.0664
T Cells - CD4+ - Effector Memory	Yes	-0.616	-0.5	0.1406	0.2667	0.38
T Cells - CD4+ - Naive	Yes	-0.19	-0.143	0.6831	0.7825	0.0361
T Cells - CD8+ - Central Memory	Yes	-0.487	-0.536	0.2679	0.2357	0.237
T Cells - CD8+ - Effector	No	0.513	0.0714	0.2393	0.9063	0.263
T Cells - CD8+ - Effector Memory	No	-0.297	-0.286	0.5171	0.556	0.0885
T Cells - CD8+ - Naive	Yes	0.267	0.0714	0.5623	0.9063	0.0714
T Cells - CD4- CD8-	Yes	-0.166	-0.179	0.7219	0.7131	0.0276
T Cells - CD4+ CD8+	Yes	0.0487	0.0357	0.9175	0.9635	0.00237
T Cells - Gamma-Delta	Yes	-0.198	-0.321	0.6703	0.4976	0.0392
Tregs	Yes	0.37	0.179	0.4144	0.7131	0.137
Myeloid Dendritic Cells - Type 1	No	-0.298	0.0357	0.5165	0.9635	0.0887
Myeloid Dendritic Cells - Type 2	No	-0.37	-0.607	0.4139	0.1667	0.137
Plasmacytoid Dendritic Cells	Yes	-0.36	-0.321	0.4281	0.4976	0.129
Granulocytes_CD57	Yes	-0.066	0.0357	0.8882	0.9635	0.00435
PBMCs_CD57	No	0.0802	0.036	0.8642	0.9492	0.00644
Granulocytes_OX40	Yes	0.566	0.5	0.1849	0.2667	0.321
PBMCs_OX40	Yes	-0.0239	0.143	0.9595	0.7825	0.00057
Granulocytes_CD38	Yes	-0.784	-0.607	0.0371	0.1667	0.614
PBMCs_CD38	Yes	-0.173	-0.0714	0.7105	0.9063	0.03
Granulocytes_LAG3	Yes	-0.195	0.143	0.6752	0.7825	0.038
PBMCs_LAG3	Yes	-0.594	-0.464	0.1594	0.3024	0.353
Granulocytes_TIGIT	No	0.684	0.541	0.0899	0.2183	0.468
PBMCs_TIGIT	No	0.739	0.401	0.058	0.4286	0.545
Granulocytes_TIM3	Yes	0.317	0.0357	0.4881	0.9635	0.101
PBMCs_TIM3	Yes	-0.124	-0.126	0.791	0.7929	0.0154
Granulocytes_CD86	Yes	0.611	0.429	0.1446	0.3536	0.374
PBMCs_CD86	Yes	-0.267	-0.286	0.5621	0.556	0.0715
Granulocytes_PDL1	Yes	0.667	0.571	0.1019	0.2	0.445
PBMCs_PDL1	Yes	0.606	0.321	0.1494	0.4976	0.367
Granulocytes_CD39	Yes	-0.709	-0.321	0.0742	0.4976	0.503
PBMCs_CD39	Yes	0.054	-0.321	0.9085	0.4976	0.00291
Granulocytes_IDO1	Yes	0.887	0.536	0.0077	0.2357	0.787
PBMCs_IDO1	Yes	0.859	0.464	0.0132	0.3024	0.738
Granulocytes_pCREB	Yes	0.812	0.321	0.0265	0.4976	0.66
PBMCs_pCREB	Yes	0.47	0.5	0.2871	0.2667	0.221
Granulocytes_CD73	Yes	0.567	0.464	0.1848	0.3024	0.321
PBMCs_CD73	No	0.633	0.714	0.127	0.0881	0.401
Granulocytes_CTLA4
PBMCs_CTLA4
Granulocytes_GranB	No	0.441	0.408	0.3225	0.5714	0.194
PBMCs_GranB	No	0.698	0.429	0.0809	0.3536	0.488
Granulocytes_pS6
PBMCs_pS6
Granulocytes_HLADR	No	0.382	0.256	0.3979	0.5714	0.146
PBMCs_HLADR	Yes	0.0367	0.143	0.9377	0.7825	0.00135
Granulocytes_PD1
PBMCs_PD1
B Cells - Memory_CD57
B Cells - Naive_CD57
Monocytic MDSCs_CD57
Monocytes - Classical_CD57
Monocytes - Intermediate_CD57	No	-0.281	-0.579	0.5421	0.1905	0.0788
Monocytes - Non-Classical_CD57
NKT Cells_CD57	No	-0.211	0	0.6505	>0,9999	0.0443
NK Cells - CD16+_CD57	Yes	-0.234	0	0.6129	>0,9999	0.0549
NK Cells - CD56+++_CD57
Plasmablasts_CD57	Yes	0.106	0.222	0.821	0.6429	0.0112
T Cells - CD4+ - Central Memory_CD57
T Cells - CD4+ - Effector Memory_CD57	No	-0.311	-0.0394	0.4965	0.9524	0.097
T Cells - CD4+ - Naive_CD57
T Cells - CD8+ - Central Memory_CD57	Yes	-0.483	-0.464	0.2725	0.3024	0.233
T Cells - CD8+ - Effector_CD57	No	-0.94	-0.714	0.0017	0.0881	0.883
T Cells - CD8+ - Effector Memory_CD57	Yes	-0.576	-0.429	0.176	0.3536	0.332
T Cells - CD8+ - Naive_CD57	No	-0.104	-0.0714	0.825	0.9063	0.0107
T Cells - CD4- CD8-_CD57	No	-0.0467	0.0357	0.9208	0.9635	0.00218
T Cells - CD4+ CD8+_CD57	No	-0.456	-0.536	0.3032	0.2357	0.208
T Cells - Gamma-Delta_CD57	No	0.632	0.0714	0.1276	0.9063	0.4
Tregs_CD57
Myeloid Dendritic Cells - Type 1_CD57	No	-0.0157	0.197	0.9733	0.6857	0.000247
Myeloid Dendritic Cells - Type 2_CD57
Plasmacytoid Dendritic Cells_CD57	No	-0.345	-0.49	0.4491	0.2857	0.119
B Cells - Memory_OX40	Yes	0.19	0.0357	0.684	0.9635	0.0359
B Cells - Naive_OX40	Yes	-0.306	-0.571	0.5046	0.2	0.0936
Monocytic MDSCs_OX40	Yes	-0.177	-0.5	0.7036	0.2667	0.0314
Monocytes - Classical_OX40	Yes	-0.169	-0.214	0.7169	0.6615	0.0286
Monocytes - Intermediate_OX40	Yes	-0.559	-0.143	0.1916	0.7825	0.313
Monocytes - Non-Classical_OX40	No	0.48	0.788	0.2754	0.0571	0.231
NKT Cells_OX40	Yes	-0.0399	-0.107	0.9323	0.8397	0.00159
NK Cells - CD16+_OX40
NK Cells - CD56+++_OX40
Plasmablasts_OX40	Yes	-0.318	-0.464	0.4875	0.3024	0.101
T Cells - CD4+ - Central Memory_OX40	Yes	0.37	0.357	0.4135	0.4444	0.137
T Cells - CD4+ - Effector Memory_OX40	Yes	0.583	0.5	0.1699	0.2667	0.339
T Cells - CD4+ - Naive_OX40	Yes	0.207	0.143	0.6562	0.7825	0.0428
T Cells - CD8+ - Central Memory_OX40	Yes	0.257	0.214	0.5787	0.6615	0.0658
T Cells - CD8+ - Effector_OX40	Yes	-0.201	-0.018	0.6664	0.9881	0.0402
T Cells - CD8+ - Effector Memory_OX40	Yes	0.0924	0	0.8439	>0,9999	0.00853
T Cells - CD8+ - Naive_OX40	Yes	0.13	0.357	0.7811	0.4444	0.0169
T Cells - CD4- CD8-_OX40	Yes	0.152	0.0714	0.7449	0.9063	0.0231
T Cells - CD4+ CD8+_OX40	Yes	-0.212	-0.429	0.6476	0.3536	0.0451
T Cells - Gamma-Delta_OX40	Yes	-0.00236	-0.214	0.996	0.6615	5.56e-06
Tregs_OX40	Yes	0.099	0.357	0.8327	0.4444	0.00981
Myeloid Dendritic Cells - Type 1_OX40	Yes	0.42	0.571	0.3477	0.2	0.177
Myeloid Dendritic Cells - Type 2_OX40	Yes	-0.00442	-0.0357	0.9925	0.9635	1.95e-05
Plasmacytoid Dendritic Cells_OX40	Yes	0.956	0.964	0.0008	0.0028	0.914
B Cells - Memory_CD38	Yes	-0.175	0.0714	0.7077	0.9063	0.0306
B Cells - Naive_CD38	Yes	-0.273	-0.429	0.5542	0.3536	0.0743
Monocytic MDSCs_CD38	Yes	0.453	0.429	0.308	0.3536	0.205
Monocytes - Classical_CD38	Yes	-0.0194	0.0357	0.967	0.9635	0.000378
Monocytes - Intermediate_CD38	Yes	-0.856	-0.464	0.014	0.3024	0.733
Monocytes - Non-Classical_CD38	Yes	0.119	0.536	0.7997	0.2357	0.0141
NKT Cells_CD38	No	-0.282	-0.179	0.5406	0.7131	0.0793
NK Cells - CD16+_CD38	Yes	0.305	-0.0357	0.5054	0.9635	0.0933
NK Cells - CD56+++_CD38	Yes	-0.158	-0.107	0.7344	0.8397	0.0251
Plasmablasts_CD38	Yes	0.509	0.357	0.2428	0.4444	0.26
T Cells - CD4+ - Central Memory_CD38	Yes	-0.237	0.0357	0.6083	0.9635	0.0564
T Cells - CD4+ - Effector Memory_CD38	Yes	-0.238	0.0357	0.6069	0.9635	0.0568
T Cells - CD4+ - Naive_CD38	No	0.293	0.679	0.5238	0.1095	0.0858
T Cells - CD8+ - Central Memory_CD38	Yes	0.382	0.25	0.3975	0.5948	0.146
T Cells - CD8+ - Effector_CD38	No	-0.0237	0.286	0.9597	0.556	0.000563
T Cells - CD8+ - Effector Memory_CD38	Yes	0.522	0.571	0.229	0.2	0.273
T Cells - CD8+ - Naive_CD38	Yes	-0.604	-0.821	0.1509	0.0341	0.365
T Cells - CD4- CD8-_CD38	Yes	-0.21	0	0.6513	>0,9999	0.0441
T Cells - CD4+ CD8+_CD38	Yes	0.481	0.679	0.2747	0.1095	0.231
T Cells - Gamma-Delta_CD38	Yes	0.182	-0.0714	0.696	0.9063	0.0331
Tregs_CD38	No	-0.563	-0.357	0.1885	0.4444	0.317
Myeloid Dendritic Cells - Type 1_CD38	Yes	0.522	0.643	0.2292	0.1389	0.273
Myeloid Dendritic Cells - Type 2_CD38	Yes	0.341	0.143	0.4538	0.7825	0.116
Plasmacytoid Dendritic Cells_CD38	Yes	0.542	0.321	0.2093	0.4976	0.293
B Cells - Memory_LAG3	Yes	0.212	0.429	0.6482	0.3536	0.0449
B Cells - Naive_LAG3	Yes	-0.712	-0.643	0.0729	0.1389	0.506
Monocytic MDSCs_LAG3	No	-0.687	-0.643	0.0882	0.1389	0.472
Monocytes - Classical_LAG3	Yes	-0.446	-0.357	0.3153	0.4444	0.199
Monocytes - Intermediate_LAG3	Yes	-0.772	-0.536	0.0418	0.2357	0.597
Monocytes - Non-Classical_LAG3	Yes	-0.642	-0.393	0.1201	0.3956	0.412
NKT Cells_LAG3	Yes	0.1	0.296	0.8306	0.5238	0.0101
NK Cells - CD16+_LAG3	Yes	-0.398	-0.286	0.3766	0.556	0.158
NK Cells - CD56+++_LAG3	Yes	-0.245	-0.0714	0.5959	0.9063	0.0602
Plasmablasts_LAG3	No	-0.017	0.179	0.9712	0.7131	0.000288
T Cells - CD4+ - Central Memory_LAG3
T Cells - CD4+ - Effector Memory_LAG3	No	-0.0613	0.204	0.8961	0.8571	0.00376
T Cells - CD4+ - Naive_LAG3	No	-0.215	-0.197	0.6433	0.6857	0.0462
T Cells - CD8+ - Central Memory_LAG3	No	-0.0613	0.204	0.8961	0.8571	0.00376
T Cells - CD8+ - Effector_LAG3	Yes	-0.455	-0.536	0.3055	0.2357	0.207
T Cells - CD8+ - Effector Memory_LAG3
T Cells - CD8+ - Naive_LAG3	Yes	-0.539	-0.357	0.2115	0.4444	0.291
T Cells - CD4- CD8-_LAG3	Yes	-0.468	-0.286	0.2896	0.556	0.219
T Cells - CD4+ CD8+_LAG3	Yes	-0.109	-0.179	0.8168	0.7131	0.0118
T Cells - Gamma-Delta_LAG3	Yes	-0.0327	0.0741	0.9446	0.8929	0.00107
Tregs_LAG3	No	-0.394	-0.335	0.3814	0.4762	0.156
Myeloid Dendritic Cells - Type 1_LAG3	Yes	0.0606	0.429	0.8973	0.3536	0.00368
Myeloid Dendritic Cells - Type 2_LAG3	Yes	-0.611	-0.714	0.1448	0.0881	0.374
Plasmacytoid Dendritic Cells_LAG3	Yes	-0.0737	0.0714	0.8753	0.9063	0.00543
B Cells - Memory_TIGIT
B Cells - Naive_TIGIT
Monocytic MDSCs_TIGIT
Monocytes - Classical_TIGIT
Monocytes - Intermediate_TIGIT
Monocytes - Non-Classical_TIGIT
NKT Cells_TIGIT	Yes	0.0314	0.179	0.9466	0.7131	0.000989
NK Cells - CD16+_TIGIT	Yes	0.331	0	0.4681	>0,9999	0.11
NK Cells - CD56+++_TIGIT	Yes	-0.233	-0.179	0.6149	0.7131	0.0543
Plasmablasts_TIGIT	No	-0.159	-0.134	0.7335	0.8095	0.0253
T Cells - CD4+ - Central Memory_TIGIT	Yes	0.0172	0.18	0.9708	0.7008	0.000297
T Cells - CD4+ - Effector Memory_TIGIT	No	0.14	0.482	0.764	0.2881	0.0197
T Cells - CD4+ - Naive_TIGIT
T Cells - CD8+ - Central Memory_TIGIT	Yes	0.402	0.679	0.3718	0.1095	0.161
T Cells - CD8+ - Effector_TIGIT	Yes	-0.284	-0.393	0.5377	0.3956	0.0804
T Cells - CD8+ - Effector Memory_TIGIT	Yes	0.722	0.929	0.0672	0.0067	0.521
T Cells - CD8+ - Naive_TIGIT	No	0.364	0.679	0.4218	0.1095	0.133
T Cells - CD4- CD8-_TIGIT	No	0.311	0.393	0.4966	0.3956	0.097
T Cells - CD4+ CD8+_TIGIT	Yes	-0.531	-0.714	0.2206	0.0881	0.281
T Cells - Gamma-Delta_TIGIT	No	-0.478	-0.179	0.2778	0.7131	0.229
Tregs_TIGIT	Yes	-0.295	-0.321	0.5207	0.4976	0.087
Myeloid Dendritic Cells - Type 1_TIGIT	No	-0.0649	0	0.89	>0,9999	0.00422
Myeloid Dendritic Cells - Type 2_TIGIT
Plasmacytoid Dendritic Cells_TIGIT	Yes	-0.243	0.107	0.5995	0.8397	0.0591
B Cells - Memory_TIM3	Yes	-0.16	-0.0901	0.7322	0.8571	0.0255
B Cells - Naive_TIM3
Monocytic MDSCs_TIM3	Yes	-0.181	-0.25	0.6982	0.5948	0.0326
Monocytes - Classical_TIM3	Yes	-0.392	-0.214	0.385	0.6615	0.153
Monocytes - Intermediate_TIM3	Yes	-0.555	-0.393	0.1963	0.3956	0.308
Monocytes - Non-Classical_TIM3	Yes	-0.473	-0.357	0.2839	0.4444	0.224
NKT Cells_TIM3
NK Cells - CD16+_TIM3	Yes	-0.716	-0.786	0.0703	0.048	0.513
NK Cells - CD56+++_TIM3	Yes	-0.734	-0.857	0.0603	0.0238	0.539
Plasmablasts_TIM3	Yes	0.43	0.357	0.3358	0.4444	0.185
T Cells - CD4+ - Central Memory_TIM3
T Cells - CD4+ - Effector Memory_TIM3
T Cells - CD4+ - Naive_TIM3
T Cells - CD8+ - Central Memory_TIM3
T Cells - CD8+ - Effector_TIM3	No	-0.501	-0.612	0.2516	0.2857	0.251
T Cells - CD8+ - Effector Memory_TIM3
T Cells - CD8+ - Naive_TIM3	No	-0.269	-0.204	0.5603	0.8571	0.0722
T Cells - CD4- CD8-_TIM3	Yes	-0.397	-0.286	0.3781	0.556	0.157
T Cells - CD4+ CD8+_TIM3	No	-0.394	-0.429	0.3822	0.3536	0.155
T Cells - Gamma-Delta_TIM3
Tregs_TIM3	No	-0.501	-0.612	0.2516	0.2857	0.251
Myeloid Dendritic Cells - Type 1_TIM3	Yes	-0.864	-0.679	0.0121	0.1095	0.747
Myeloid Dendritic Cells - Type 2_TIM3	Yes	-0.636	-0.429	0.1247	0.3536	0.405
Plasmacytoid Dendritic Cells_TIM3	Yes	-0.576	-0.536	0.1761	0.2357	0.332
B Cells - Memory_CD86	Yes	-0.385	-0.214	0.3941	0.6615	0.148
B Cells - Naive_CD86
Monocytic MDSCs_CD86	Yes	-0.629	-0.75	0.1302	0.0663	0.396
Monocytes - Classical_CD86	Yes	-0.752	-0.607	0.0512	0.1667	0.565
Monocytes - Intermediate_CD86	Yes	-0.336	-0.179	0.4607	0.7131	0.113
Monocytes - Non-Classical_CD86	Yes	-0.427	-0.571	0.3396	0.2	0.182
NKT Cells_CD86
NK Cells - CD16+_CD86
NK Cells - CD56+++_CD86
Plasmablasts_CD86	No	0.405	0.75	0.3677	0.0663	0.164
T Cells - CD4+ - Central Memory_CD86	No	0.441	0.408	0.3225	0.5714	0.194
T Cells - CD4+ - Effector Memory_CD86
T Cells - CD4+ - Naive_CD86	No	0.746	0.612	0.0541	0.2857	0.557
T Cells - CD8+ - Central Memory_CD86
T Cells - CD8+ - Effector_CD86
T Cells - CD8+ - Effector Memory_CD86
T Cells - CD8+ - Naive_CD86
T Cells - CD4- CD8-_CD86	Yes	-0.557	-0.357	0.1943	0.4444	0.31
T Cells - CD4+ CD8+_CD86	Yes	-0.0745	-0.214	0.8738	0.6615	0.00555
T Cells - Gamma-Delta_CD86
Tregs_CD86	Yes	0.255	0.429	0.5816	0.3536	0.0648
Myeloid Dendritic Cells - Type 1_CD86	Yes	-0.399	-0.357	0.3755	0.4444	0.159
Myeloid Dendritic Cells - Type 2_CD86	Yes	-0.501	-0.571	0.2525	0.2	0.251
Plasmacytoid Dendritic Cells_CD86	No	0.0858	0.393	0.8548	0.3956	0.00737
B Cells - Memory_PDL1	Yes	0.469	0.321	0.2883	0.4976	0.22
B Cells - Naive_PDL1	Yes	-0.103	-0.321	0.8258	0.4976	0.0106
Monocytic MDSCs_PDL1	Yes	0.786	0.464	0.0361	0.3024	0.618
Monocytes - Classical_PDL1	Yes	0.814	0.643	0.0258	0.1389	0.663
Monocytes - Intermediate_PDL1	Yes	0.469	0.286	0.2882	0.556	0.22
Monocytes - Non-Classical_PDL1	Yes	0.587	0.321	0.1661	0.4976	0.344
NKT Cells_PDL1	Yes	0.103	0.357	0.8259	0.4444	0.0106
NK Cells - CD16+_PDL1	Yes	0.694	0.321	0.0837	0.4976	0.482
NK Cells - CD56+++_PDL1	Yes	0.399	0.214	0.3749	0.6615	0.159
Plasmablasts_PDL1	Yes	0.289	0.893	0.5292	0.0123	0.0837
T Cells - CD4+ - Central Memory_PDL1	Yes	0.608	0.286	0.1478	0.556	0.369
T Cells - CD4+ - Effector Memory_PDL1	Yes	0.419	0.107	0.3489	0.8397	0.176
T Cells - CD4+ - Naive_PDL1	Yes	0.245	-0.0357	0.597	0.9635	0.0598
T Cells - CD8+ - Central Memory_PDL1	Yes	0.299	0.143	0.5149	0.7825	0.0894
T Cells - CD8+ - Effector_PDL1	Yes	0.467	0.321	0.2913	0.4976	0.218
T Cells - CD8+ - Effector Memory_PDL1	Yes	0.598	0.357	0.1559	0.4444	0.358
T Cells - CD8+ - Naive_PDL1	Yes	0.565	0.0357	0.1858	0.9635	0.32
T Cells - CD4- CD8-_PDL1	No	0.279	-0.0714	0.544	0.9063	0.0781
T Cells - CD4+ CD8+_PDL1	Yes	0.711	0.643	0.0735	0.1389	0.505
T Cells - Gamma-Delta_PDL1	Yes	0.493	0.0357	0.2605	0.9635	0.243
Tregs_PDL1	Yes	0.27	0.429	0.5587	0.3536	0.0727
Myeloid Dendritic Cells - Type 1_PDL1	Yes	0.255	0.214	0.5808	0.6615	0.0651
Myeloid Dendritic Cells - Type 2_PDL1	Yes	0.768	0.464	0.0439	0.3024	0.589
Plasmacytoid Dendritic Cells_PDL1	No	0.674	0.321	0.097	0.4976	0.454
B Cells - Memory_CD39	Yes	0.354	0.643	0.436	0.1389	0.125
B Cells - Naive_CD39	Yes	-0.584	-0.321	0.1685	0.4976	0.341
Monocytic MDSCs_CD39	Yes	-0.588	-0.607	0.1651	0.1667	0.346
Monocytes - Classical_CD39	Yes	-0.763	-0.643	0.046	0.1389	0.582
Monocytes - Intermediate_CD39	Yes	-0.654	-0.536	0.1108	0.2357	0.428
Monocytes - Non-Classical_CD39	No	-0.176	-0.0357	0.7065	0.9635	0.0308
NKT Cells_CD39
NK Cells - CD16+_CD39	Yes	0.396	0.143	0.379	0.7825	0.157
NK Cells - CD56+++_CD39	Yes	-0.18	-0.143	0.7001	0.7825	0.0322
Plasmablasts_CD39	Yes	0.544	0.429	0.2069	0.3536	0.296
T Cells - CD4+ - Central Memory_CD39	No	-0.0837	-0.223	0.8585	0.6667	0.007
T Cells - CD4+ - Effector Memory_CD39	No	-0.0751	-0.0394	0.8728	0.9524	0.00565
T Cells - CD4+ - Naive_CD39
T Cells - CD8+ - Central Memory_CD39
T Cells - CD8+ - Effector_CD39
T Cells - CD8+ - Effector Memory_CD39	No	-0.29	-0.408	0.5275	0.5714	0.0844
T Cells - CD8+ - Naive_CD39
T Cells - CD4- CD8-_CD39	No	0.0113	0.355	0.9809	0.4381	0.000127
T Cells - CD4+ CD8+_CD39	No	0.506	0.222	0.247	0.6429	0.256
T Cells - Gamma-Delta_CD39
Tregs_CD39	No	-0.167	-0.679	0.7197	0.1095	0.028
Myeloid Dendritic Cells - Type 1_CD39	Yes	-0.539	-0.143	0.2114	0.7825	0.291
Myeloid Dendritic Cells - Type 2_CD39	Yes	-0.32	0.214	0.4848	0.6615	0.102
Plasmacytoid Dendritic Cells_CD39	Yes	0.324	0.5	0.4786	0.2667	0.105
B Cells - Memory_IDO1	Yes	0.409	0.286	0.3619	0.556	0.167
B Cells - Naive_IDO1	No	-0.0539	0.214	0.9086	0.6615	0.00291
Monocytic MDSCs_IDO1	Yes	0.865	0.607	0.0119	0.1667	0.749
Monocytes - Classical_IDO1	No	0.922	0.714	0.0031	0.0881	0.85
Monocytes - Intermediate_IDO1	No	0.868	0.571	0.0112	0.2	0.754
Monocytes - Non-Classical_IDO1	No	0.935	0.75	0.002	0.0663	0.874
NKT Cells_IDO1	Yes	0.655	0.536	0.1101	0.2357	0.429
NK Cells - CD16+_IDO1	Yes	0.871	0.607	0.0107	0.1667	0.758
NK Cells - CD56+++_IDO1	Yes	0.8	0.679	0.0309	0.1095	0.64
Plasmablasts_IDO1	Yes	-0.0264	0	0.9551	>0,9999	0.000699
T Cells - CD4+ - Central Memory_IDO1	No	0.952	0.643	0.001	0.1389	0.906
T Cells - CD4+ - Effector Memory_IDO1	Yes	0.859	0.714	0.0133	0.0881	0.738
T Cells - CD4+ - Naive_IDO1	No	0.932	0.802	0.0022	0.0476	0.868
T Cells - CD8+ - Central Memory_IDO1	No	0.925	0.536	0.0028	0.2357	0.856
T Cells - CD8+ - Effector_IDO1	Yes	0.827	0.75	0.0219	0.0663	0.683
T Cells - CD8+ - Effector Memory_IDO1	Yes	0.666	0.464	0.1023	0.3024	0.444
T Cells - CD8+ - Naive_IDO1	No	0.933	0.714	0.0022	0.0881	0.87
T Cells - CD4- CD8-_IDO1	No	0.74	0.45	0.057	0.3111	0.548
T Cells - CD4+ CD8+_IDO1	No	0.213	0.107	0.6471	0.8397	0.0452
T Cells - Gamma-Delta_IDO1	Yes	0.818	0.75	0.0245	0.0663	0.669
Tregs_IDO1	Yes	0.78	0.643	0.0386	0.1389	0.608
Myeloid Dendritic Cells - Type 1_IDO1	Yes	0.776	0.714	0.0401	0.0881	0.603
Myeloid Dendritic Cells - Type 2_IDO1	Yes	0.87	0.571	0.0108	0.2	0.758
Plasmacytoid Dendritic Cells_IDO1	Yes	0.865	0.857	0.012	0.0238	0.747
B Cells - Memory_pCREB	Yes	-0.108	-0.214	0.8169	0.6615	0.0118
B Cells - Naive_pCREB	Yes	-0.301	-0.143	0.5119	0.7825	0.0906
Monocytic MDSCs_pCREB	Yes	0.756	0.571	0.0494	0.2	0.571
Monocytes - Classical_pCREB	Yes	0.866	0.821	0.0117	0.0341	0.75
Monocytes - Intermediate_pCREB	Yes	0.57	0.643	0.1815	0.1389	0.325
Monocytes - Non-Classical_pCREB	Yes	0.391	0.429	0.386	0.3536	0.153
NKT Cells_pCREB	Yes	0.2	0.179	0.6665	0.7131	0.0402
NK Cells - CD16+_pCREB	Yes	0.22	0.179	0.6359	0.7131	0.0483
NK Cells - CD56+++_pCREB	Yes	0.607	0.536	0.1484	0.2357	0.368
Plasmablasts_pCREB	Yes	0.251	0.143	0.5873	0.7825	0.063
T Cells - CD4+ - Central Memory_pCREB	Yes	0.0218	-0.107	0.9629	0.8397	0.000477
T Cells - CD4+ - Effector Memory_pCREB	Yes	0.0613	-0.0357	0.8962	0.9635	0.00376
T Cells - CD4+ - Naive_pCREB	Yes	-0.0772	-0.143	0.8692	0.7825	0.00597
T Cells - CD8+ - Central Memory_pCREB	Yes	0.0925	-0.0714	0.8436	0.9063	0.00856
T Cells - CD8+ - Effector_pCREB	Yes	0.599	0.357	0.1555	0.4444	0.359
T Cells - CD8+ - Effector Memory_pCREB	Yes	0.298	0.286	0.5155	0.556	0.0891
T Cells - CD8+ - Naive_pCREB	Yes	0.454	0.321	0.3057	0.4976	0.206
T Cells - CD4- CD8-_pCREB	No	0.00772	0.0714	0.9869	0.9063	5.96e-05
T Cells - CD4+ CD8+_pCREB	Yes	0.391	0.5	0.3856	0.2667	0.153
T Cells - Gamma-Delta_pCREB	Yes	0.401	0.25	0.3721	0.5948	0.161
Tregs_pCREB	Yes	0.324	0.357	0.479	0.4444	0.105
Myeloid Dendritic Cells - Type 1_pCREB	No	-0.445	-0.643	0.317	0.1389	0.198
Myeloid Dendritic Cells - Type 2_pCREB	Yes	0.592	0.714	0.1617	0.0881	0.35
Plasmacytoid Dendritic Cells_pCREB	Yes	0.585	0.5	0.1677	0.2667	0.342
B Cells - Memory_CD73	Yes	0.516	0.607	0.2362	0.1667	0.266
B Cells - Naive_CD73	Yes	-0.0614	-0.107	0.8959	0.8397	0.00377
Monocytic MDSCs_CD73	Yes	0.816	0.571	0.0251	0.2	0.667
Monocytes - Classical_CD73	Yes	0.898	0.929	0.006	0.0067	0.807
Monocytes - Intermediate_CD73	Yes	0.666	0.607	0.1021	0.1667	0.444
Monocytes - Non-Classical_CD73	Yes	0.305	-0.0714	0.5065	0.9063	0.0928
NKT Cells_CD73	Yes	0.96	0.893	0.0006	0.0123	0.921
NK Cells - CD16+_CD73	Yes	0.388	0.143	0.3899	0.7825	0.15
NK Cells - CD56+++_CD73	Yes	0.869	0.857	0.0112	0.0238	0.755
Plasmablasts_CD73	Yes	0.214	0.357	0.6443	0.4444	0.046
T Cells - CD4+ - Central Memory_CD73	Yes	0.89	0.714	0.0072	0.0881	0.793
T Cells - CD4+ - Effector Memory_CD73	Yes	0.862	0.714	0.0127	0.0881	0.742
T Cells - CD4+ - Naive_CD73	Yes	0.886	0.786	0.0079	0.048	0.785
T Cells - CD8+ - Central Memory_CD73	Yes	0.891	0.786	0.0072	0.048	0.793
T Cells - CD8+ - Effector_CD73	Yes	0.81	0.643	0.0271	0.1389	0.657
T Cells - CD8+ - Effector Memory_CD73	Yes	0.902	0.786	0.0055	0.048	0.813
T Cells - CD8+ - Naive_CD73	Yes	0.922	0.786	0.0031	0.048	0.851
T Cells - CD4- CD8-_CD73	Yes	0.832	0.786	0.0203	0.048	0.692
T Cells - CD4+ CD8+_CD73	No	-0.0673	-0.0357	0.8859	0.9635	0.00454
T Cells - Gamma-Delta_CD73	Yes	0.875	0.821	0.0099	0.0341	0.766
Tregs_CD73	Yes	0.802	0.643	0.0302	0.1389	0.643
Myeloid Dendritic Cells - Type 1_CD73	Yes	0.349	0.179	0.4431	0.7131	0.122
Myeloid Dendritic Cells - Type 2_CD73	Yes	0.884	0.714	0.0083	0.0881	0.781
Plasmacytoid Dendritic Cells_CD73	Yes	0.698	0.571	0.0812	0.2	0.487
B Cells - Memory_CTLA4
B Cells - Naive_CTLA4
Monocytic MDSCs_CTLA4
Monocytes - Classical_CTLA4
Monocytes - Intermediate_CTLA4	Yes	-0.0818	0	0.8617	>0,9999	0.00668
Monocytes - Non-Classical_CTLA4	Yes	-0.15	0.0371	0.7487	0.969	0.0224
NKT Cells_CTLA4
NK Cells - CD16+_CTLA4
NK Cells - CD56+++_CTLA4
Plasmablasts_CTLA4
T Cells - CD4+ - Central Memory_CTLA4
T Cells - CD4+ - Effector Memory_CTLA4
T Cells - CD4+ - Naive_CTLA4
T Cells - CD8+ - Central Memory_CTLA4
T Cells - CD8+ - Effector_CTLA4
T Cells - CD8+ - Effector Memory_CTLA4
T Cells - CD8+ - Naive_CTLA4
T Cells - CD4- CD8-_CTLA4
T Cells - CD4+ CD8+_CTLA4	No	0.746	0.612	0.0541	0.2857	0.557
T Cells - Gamma-Delta_CTLA4
Tregs_CTLA4	Yes	-0.542	-0.429	0.2085	0.3536	0.294
Myeloid Dendritic Cells - Type 1_CTLA4	Yes	0.119	0.334	0.7988	0.4714	0.0143
Myeloid Dendritic Cells - Type 2_CTLA4
Plasmacytoid Dendritic Cells_CTLA4
B Cells - Memory_GranB	No	0.806	0.556	0.0287	0.2119	0.649
B Cells - Naive_GranB
Monocytic MDSCs_GranB
Monocytes - Classical_GranB
Monocytes - Intermediate_GranB	No	0.929	0.906	0.0025	0.0095	0.863
Monocytes - Non-Classical_GranB
NKT Cells_GranB	Yes	0.15	0.179	0.7482	0.7131	0.0225
NK Cells - CD16+_GranB	Yes	0.108	0.25	0.8179	0.5948	0.0116
NK Cells - CD56+++_GranB	Yes	0.551	0.5	0.1997	0.2667	0.304
Plasmablasts_GranB	Yes	0.56	0.571	0.1916	0.2	0.313
T Cells - CD4+ - Central Memory_GranB	Yes	0.752	0.821	0.0513	0.0341	0.565
T Cells - CD4+ - Effector Memory_GranB	No	-0.288	-0.0445	0.5308	>0,9999	0.083
T Cells - CD4+ - Naive_GranB	Yes	0.84	0.679	0.0181	0.1095	0.705
T Cells - CD8+ - Central Memory_GranB	No	-0.0618	0.536	0.8953	0.2357	0.00382
T Cells - CD8+ - Effector_GranB	Yes	-0.284	-0.179	0.5378	0.7131	0.0804
T Cells - CD8+ - Effector Memory_GranB	Yes	-0.0953	0	0.8389	>0,9999	0.00909
T Cells - CD8+ - Naive_GranB	No	0.505	0.429	0.2474	0.3536	0.255
T Cells - CD4- CD8-_GranB	Yes	0.518	0.571	0.2342	0.2	0.268
T Cells - CD4+ CD8+_GranB	Yes	-0.076	-0.107	0.8713	0.8397	0.00578
T Cells - Gamma-Delta_GranB	No	-0.404	-0.143	0.3688	0.7825	0.163
Tregs_GranB	No	0.443	0.536	0.3193	0.2357	0.196
Myeloid Dendritic Cells - Type 1_GranB	Yes	0.235	0.286	0.6118	0.556	0.0553
Myeloid Dendritic Cells - Type 2_GranB	No	0.624	0.134	0.1344	0.8095	0.389
Plasmacytoid Dendritic Cells_GranB	Yes	0.312	0.357	0.4951	0.4444	0.0976
B Cells - Memory_pS6
B Cells - Naive_pS6
Monocytic MDSCs_pS6
Monocytes - Classical_pS6
Monocytes - Intermediate_pS6	Yes	-0.594	-0.5	0.1596	0.2667	0.353
Monocytes - Non-Classical_pS6
NKT Cells_pS6	No	-0.0213	0.144	0.9638	0.7571	0.000454
NK Cells - CD16+_pS6	Yes	0.126	0.107	0.7883	0.8397	0.0158
NK Cells - CD56+++_pS6
Plasmablasts_pS6	No	0.123	0.267	0.792	0.5714	0.0152
T Cells - CD4+ - Central Memory_pS6
T Cells - CD4+ - Effector Memory_pS6
T Cells - CD4+ - Naive_pS6
T Cells - CD8+ - Central Memory_pS6
T Cells - CD8+ - Effector_pS6	Yes	-0.207	-0.179	0.656	0.7131	0.0429
T Cells - CD8+ - Effector Memory_pS6	No	-0.181	0.357	0.6985	0.4444	0.0326
T Cells - CD8+ - Naive_pS6
T Cells - CD4- CD8-_pS6
T Cells - CD4+ CD8+_pS6	Yes	-0.205	-0.108	0.6596	0.8222	0.0419
T Cells - Gamma-Delta_pS6	Yes	-0.0592	-0.108	0.8997	0.8222	0.0035
Tregs_pS6
Myeloid Dendritic Cells - Type 1_pS6	Yes	-0.562	-0.714	0.1893	0.0881	0.316
Myeloid Dendritic Cells - Type 2_pS6	Yes	-0.568	-0.536	0.1833	0.2357	0.323
Plasmacytoid Dendritic Cells_pS6	Yes	0.7	0.857	0.08	0.0238	0.49
B Cells - Memory_HLADR	Yes	-0.353	-0.393	0.4369	0.3956	0.125
B Cells - Naive_HLADR	Yes	-0.304	-0.286	0.5069	0.556	0.0926
Monocytic MDSCs_HLADR	Yes	-0.191	-0.143	0.6809	0.7825	0.0367
Monocytes - Classical_HLADR	Yes	-0.515	-0.429	0.2365	0.3536	0.266
Monocytes - Intermediate_HLADR	Yes	-0.699	-0.393	0.0807	0.3956	0.488
Monocytes - Non-Classical_HLADR	Yes	-0.265	-0.214	0.5651	0.6615	0.0705
NKT Cells_HLADR	Yes	0.336	0.556	0.4611	0.2119	0.113
NK Cells - CD16+_HLADR	No	-0.0872	0.259	0.8525	0.5905	0.00761
NK Cells - CD56+++_HLADR	Yes	-0.459	-0.429	0.3008	0.3536	0.21
Plasmablasts_HLADR	Yes	0.108	0.179	0.8185	0.7131	0.0116
T Cells - CD4+ - Central Memory_HLADR
T Cells - CD4+ - Effector Memory_HLADR	No	-0.141	-0.25	0.7637	0.5948	0.0198
T Cells - CD4+ - Naive_HLADR
T Cells - CD8+ - Central Memory_HLADR	Yes	0.424	0.5	0.3433	0.2667	0.18
T Cells - CD8+ - Effector_HLADR	No	0.00162	0.214	0.9972	0.6615	2.62e-06
T Cells - CD8+ - Effector Memory_HLADR	Yes	0.458	0.286	0.3014	0.556	0.21
T Cells - CD8+ - Naive_HLADR	No	0.208	0.401	0.654	0.4286	0.0434
T Cells - CD4- CD8-_HLADR	No	0.0238	0.0714	0.9595	0.9063	0.000568
T Cells - CD4+ CD8+_HLADR	Yes	-0.514	-0.571	0.2382	0.2	0.264
T Cells - Gamma-Delta_HLADR	No	-0.277	-0.144	0.5469	0.7571	0.077
Tregs_HLADR	Yes	-0.532	-0.536	0.2186	0.2357	0.283
Myeloid Dendritic Cells - Type 1_HLADR	Yes	-0.499	-0.5	0.2542	0.2667	0.249
Myeloid Dendritic Cells - Type 2_HLADR	Yes	-0.675	-0.5	0.0963	0.2667	0.455
Plasmacytoid Dendritic Cells_HLADR	Yes	0.184	0.286	0.6923	0.556	0.034
B Cells - Memory_PD1
B Cells - Naive_PD1	No	-0.0649	0	0.89	>0,9999	0.00422
Monocytic MDSCs_PD1
Monocytes - Classical_PD1
Monocytes - Intermediate_PD1	Yes	-0.354	-0.259	0.4362	0.5905	0.125
Monocytes - Non-Classical_PD1
NKT Cells_PD1	No	-0.504	-0.802	0.2487	0.0476	0.254
NK Cells - CD16+_PD1
NK Cells - CD56+++_PD1
Plasmablasts_PD1	No	-0.454	-0.315	0.3059	0.5048	0.206
T Cells - CD4+ - Central Memory_PD1	No	0.265	0.296	0.5664	0.5238	0.07
T Cells - CD4+ - Effector Memory_PD1	Yes	-0.0865	0.179	0.8537	0.7131	0.00748
T Cells - CD4+ - Naive_PD1
T Cells - CD8+ - Central Memory_PD1	No	-0.0217	0	0.9631	>0,9999	0.000472
T Cells - CD8+ - Effector_PD1	No	-0.332	-0.401	0.4674	0.4286	0.11
T Cells - CD8+ - Effector Memory_PD1	No	-0.0868	-0.107	0.8532	0.8397	0.00753
T Cells - CD8+ - Naive_PD1	No	-0.0649	0	0.89	>0,9999	0.00422
T Cells - CD4- CD8-_PD1	No	-0.175	-0.267	0.7073	0.5714	0.0307
T Cells - CD4+ CD8+_PD1	Yes	-0.139	0.126	0.7659	0.7929	0.0194
T Cells - Gamma-Delta_PD1	No	0.288	0.0591	0.5306	0.9048	0.0831
Tregs_PD1	Yes	-0.261	-0.179	0.5719	0.7131	0.0681
Myeloid Dendritic Cells - Type 1_PD1	Yes	-0.13	0.107	0.7812	0.8397	0.0169
Myeloid Dendritic Cells - Type 2_PD1	Yes	-0.523	-0.643	0.2285	0.1389	0.273
Plasmacytoid Dendritic Cells_PD1	No	-0.136	0.0197	0.771	>0,9999	0.0185

[truncated: 1 more sheets: Table S11 - IDO1_PDL1 Correlat.]
